# Supplementary material for: Response of the competitive balance model to the external field
Source: PLoS One. 2023 Aug 4;18(8):e0289543. doi: 10.1371/journal.pone.0289543 (PMC10403139; doi:10.1371/journal.pone.0289543)
Supplement: S1 Table — Excel sheets in order: The sheet entitled “Number of numeric solutions” contains the number of simultaneous solutions of Eq 17 for a complete network with N = 50 nodes over the different values of external field h and temperature T. The sheet entitled “Mean-field solutions data” contains the simultaneous solutions of Eq 17 for temperatures T = 15 and T = 25 and various external fields h, while the stable and unstable solutions are separated. The sheet entitled “Simulation data” contains the 6 simulated data sets that were generated using Monte-Carlo simulation: 3 different initial conditions for 2 temperatures T = 15 and T = 25 over a wide range of external fields. (XLSX) [file pone.0289543.s002.xlsx]

## Sheet: Number of numeric solutions
Data Line	h: External field	T: Temperature	Number of Solutions
1	-49.999	19.744	3
2	-49.999	10.741	3
3	-49.997	35.618	1
4	-49.996	19.03	3
5	-49.993	2.919	3
6	-49.993	38.15	1
7	-49.992	36.769	1
8	-49.988	28.368	1
9	-49.984	28.067	1
10	-49.983	21.773	3
11	-49.982	6.914	3
12	-49.981	4.212	3
13	-49.981	2.315	3
14	-49.978	24.288	3
15	-49.977	0.343	3
16	-49.977	36.74	1
17	-49.976	33.755	1
18	-49.976	24.628	3
19	-49.976	27.861	3
20	-49.976	18.65	3
21	-49.976	6.674	3
22	-49.975	13.059	3
23	-49.973	2.814	3
24	-49.971	17.772	3
25	-49.971	18.216	3
26	-49.97	35.727	1
27	-49.968	12.739	3
28	-49.968	9.177	3
29	-49.968	16.08	3
30	-49.965	4.864	3
31	-49.964	25.388	3
32	-49.964	15.172	3
33	-49.963	0.676	3
34	-49.961	21.547	3
35	-49.961	14.792	3
36	-49.96	8.363	3
37	-49.957	5.806	3
38	-49.956	32.081	1
39	-49.954	29.689	1
40	-49.954	30.802	1
41	-49.953	0.573	3
42	-49.953	20.711	3
43	-49.952	38.359	1
44	-49.952	2.54	3
45	-49.951	39.353	1
46	-49.95	25.284	3
47	-49.947	9.452	3
48	-49.946	15.971	3
49	-49.946	0.005	2
50	-49.945	5.388	3
51	-49.945	22.091	3
52	-49.944	39.621	1
53	-49.942	4.322	3
54	-49.941	8.582	3
55	-49.94	18.81	3
56	-49.939	23.639	3
57	-49.938	21.649	3
58	-49.938	39.637	1
59	-49.937	15.837	3
60	-49.937	27.829	3
61	-49.937	29.963	1
62	-49.937	5.419	3
63	-49.934	9.047	3
64	-49.93	22.949	3
65	-49.93	23.213	3
66	-49.93	5.944	3
67	-49.93	25.436	3
68	-49.928	31.155	1
69	-49.927	35.469	1
70	-49.925	36.358	1
71	-49.925	4.345	3
72	-49.924	2.771	3
73	-49.924	26.167	3
74	-49.922	39.444	1
75	-49.921	24.816	3
76	-49.921	4.049	3
77	-49.918	17.686	3
78	-49.918	12.9	3
79	-49.917	33.395	1
80	-49.916	22.768	3
81	-49.914	24.538	3
82	-49.914	11.816	3
83	-49.914	5.124	3
84	-49.913	17.127	3
85	-49.912	35.959	1
86	-49.911	26.96	3
87	-49.911	35.032	1
88	-49.911	28.17	1
89	-49.91	25.719	3
90	-49.909	15.831	3
91	-49.9	23.712	3
92	-49.9	37.377	1
93	-49.9	30.806	1
94	-49.899	2.467	3
95	-49.897	12.978	3
96	-49.897	16.728	3
97	-49.896	15.28	3
98	-49.895	9.453	3
99	-49.889	2.112	3
100	-49.889	6.572	3
101	-49.888	3.465	3
102	-49.888	37.824	1
103	-49.888	29.43	1
104	-49.887	13.233	3
105	-49.886	37.8	1
106	-49.886	23.124	3
107	-49.885	25.767	3
108	-49.883	8.903	3
109	-49.883	14.473	3
110	-49.881	15.928	3
111	-49.881	27.417	3
112	-49.881	32.164	1
113	-49.88	26.454	3
114	-49.88	9.44	3
115	-49.876	11.048	3
116	-49.874	19.007	3
117	-49.874	27.704	3
118	-49.873	35.043	1
119	-49.873	36.418	1
120	-49.87	13.661	3
121	-49.866	36.653	1
122	-49.863	11.965	3
123	-49.863	35.829	1
124	-49.863	37.371	1
125	-49.862	36.765	1
126	-49.862	22.711	3
127	-49.862	27.203	3
128	-49.861	3.325	3
129	-49.857	12.934	3
130	-49.857	21.409	3
131	-49.856	26.879	3
132	-49.856	36.296	1
133	-49.855	13.136	3
134	-49.855	4.127	3
135	-49.854	18.223	3
136	-49.853	14.513	3
137	-49.852	31.591	1
138	-49.851	26.622	3
139	-49.851	15.722	3
140	-49.851	38.038	1
141	-49.851	35.531	1
142	-49.85	37.708	1
143	-49.849	1.94	3
144	-49.848	11.139	3
145	-49.847	1.271	3
146	-49.846	27.569	3
147	-49.845	0.364	3
148	-49.844	32.493	1
149	-49.844	31.537	1
150	-49.843	1.901	3
151	-49.843	30.759	1
152	-49.842	5.109	3
153	-49.842	38.745	1
154	-49.84	1.736	3
155	-49.84	33.181	1
156	-49.839	29.6	1
157	-49.839	14.147	3
158	-49.838	5.598	3
159	-49.838	13.753	3
160	-49.838	19.905	3
161	-49.836	10.088	3
162	-49.835	32.046	1
163	-49.835	7.171	3
164	-49.835	1.432	3
165	-49.834	13.669	3
166	-49.833	10.879	3
167	-49.833	34.147	1
168	-49.833	2.167	3
169	-49.83	29.926	1
170	-49.83	27.936	3
171	-49.83	32.679	1
172	-49.828	23.576	3
173	-49.828	11.358	3
174	-49.822	20.501	3
175	-49.822	0.856	3
176	-49.821	24.769	3
177	-49.82	37.315	1
178	-49.819	22.769	3
179	-49.818	28.404	1
180	-49.817	18.904	3
181	-49.817	3.871	3
182	-49.815	22.202	3
183	-49.815	39.497	1
184	-49.814	15.273	3
185	-49.814	27.744	3
186	-49.813	19.35	3
187	-49.809	18.322	3
188	-49.809	4.574	3
189	-49.809	9.436	3
190	-49.809	3.614	3
191	-49.808	19.398	3
192	-49.807	8.45	3
193	-49.807	31.15	1
194	-49.805	35.741	1
195	-49.804	9.37	3
196	-49.804	0.785	3
197	-49.803	29.024	1
198	-49.801	27.45	3
199	-49.8	32.472	1
200	-49.798	37.121	1
201	-49.794	6.779	3
202	-49.793	37.992	1
203	-49.792	24.148	3
204	-49.791	32.574	1
205	-49.79	13.085	3
206	-49.79	25.376	3
207	-49.788	25.821	3
208	-49.787	0.851	3
209	-49.787	35.412	1
210	-49.787	12.663	3
211	-49.786	31.923	1
212	-49.784	15.544	3
213	-49.783	25.057	3
214	-49.783	26.954	3
215	-49.783	28.537	1
216	-49.782	17.12	3
217	-49.781	23.739	3
218	-49.778	33.517	1
219	-49.777	7.897	3
220	-49.777	11.813	3
221	-49.776	15.092	3
222	-49.775	3.883	3
223	-49.774	22.83	3
224	-49.771	19.8	3
225	-49.771	30.219	1
226	-49.771	10.855	3
227	-49.77	3.868	3
228	-49.767	24.142	3
229	-49.766	20.679	3
230	-49.764	8.879	3
231	-49.764	5.742	3
232	-49.763	29.916	1
233	-49.762	14.822	3
234	-49.761	27.344	3
235	-49.761	28.294	1
236	-49.761	33.817	1
237	-49.76	12.043	3
238	-49.76	33.872	1
239	-49.759	14.108	3
240	-49.759	25.729	3
241	-49.759	13.925	3
242	-49.758	5.86	3
243	-49.756	11.536	3
244	-49.754	27.994	3
245	-49.753	33.707	1
246	-49.753	5.574	3
247	-49.752	27.175	3
248	-49.75	34.862	1
249	-49.75	26.116	3
250	-49.748	3.262	3
251	-49.746	32.001	1
252	-49.744	9.278	3
253	-49.744	25.411	3
254	-49.744	4.814	3
255	-49.743	24.648	3
256	-49.741	17.052	3
257	-49.74	33.246	1
258	-49.74	20.903	3
259	-49.738	28.662	1
260	-49.738	19.129	3
261	-49.737	0.078	2
262	-49.737	35.552	1
263	-49.735	12.141	3
264	-49.735	21.383	3
265	-49.734	27.045	3
266	-49.734	11.133	3
267	-49.734	11.438	3
268	-49.734	13.835	3
269	-49.733	22.065	3
270	-49.729	29.759	1
271	-49.728	8.219	3
272	-49.728	30.138	1
273	-49.728	9.599	3
274	-49.728	25.631	3
275	-49.724	24.504	3
276	-49.722	19.707	3
277	-49.722	13.56	3
278	-49.721	12.739	3
279	-49.72	16.438	3
280	-49.72	1.037	3
281	-49.72	8.604	3
282	-49.718	22.877	3
283	-49.716	2.579	3
284	-49.715	26.992	3
285	-49.714	17.671	3
286	-49.714	29.24	1
287	-49.713	19.161	3
288	-49.713	16.837	3
289	-49.713	16.13	3
290	-49.712	10.08	3
291	-49.712	31.615	1
292	-49.712	26.305	3
293	-49.711	8.296	3
294	-49.709	10.488	3
295	-49.709	10.704	3
296	-49.708	29.367	1
297	-49.707	28.181	1
298	-49.707	13.069	3
299	-49.707	37.107	1
300	-49.704	23.087	3
301	-49.703	29.472	1
302	-49.703	22.423	3
303	-49.702	15.449	3
304	-49.702	19.431	3
305	-49.701	33.655	1
306	-49.701	18.081	3
307	-49.699	14.186	3
308	-49.699	0.996	3
309	-49.698	0.163	3
310	-49.698	10.205	3
311	-49.695	25.019	3
312	-49.693	21.339	3
313	-49.691	10.557	3
314	-49.688	8.881	3
315	-49.688	16.362	3
316	-49.688	17.633	3
317	-49.687	0.794	3
318	-49.687	29.396	1
319	-49.686	34.183	1
320	-49.685	28.785	1
321	-49.685	8.231	3
322	-49.685	0.853	3
323	-49.685	27.883	3
324	-49.684	1.554	3
325	-49.684	13.08	3
326	-49.683	36.941	1
327	-49.682	5.472	3
328	-49.682	19.176	3
329	-49.679	36.905	1
330	-49.679	26.474	3
331	-49.679	20.059	3
332	-49.678	38.077	1
333	-49.677	34.189	1
334	-49.677	30.388	1
335	-49.677	32.251	1
336	-49.677	37.201	1
337	-49.675	6.609	3
338	-49.674	21.997	3
339	-49.673	20.711	3
340	-49.673	9.465	3
341	-49.672	23.456	3
342	-49.672	2.419	3
343	-49.669	15.684	3
344	-49.668	23.1	3
345	-49.667	24.98	3
346	-49.666	25.132	3
347	-49.666	20.877	3
348	-49.662	15.301	3
349	-49.662	6.932	3
350	-49.661	12.556	3
351	-49.661	14.196	3
352	-49.66	3.27	3
353	-49.659	18.867	3
354	-49.658	8.707	3
355	-49.657	31.054	1
356	-49.656	33.315	1
357	-49.656	20.22	3
358	-49.655	10.52	3
359	-49.654	7.044	3
360	-49.654	34.138	1
361	-49.653	0.892	3
362	-49.653	34.328	1
363	-49.652	37.531	1
364	-49.649	31.511	1
365	-49.646	28.483	1
366	-49.644	33.176	1
367	-49.643	22.294	3
368	-49.642	4.099	3
369	-49.642	30.92	1
370	-49.641	24.505	3
371	-49.64	25.547	3
372	-49.639	22.859	3
373	-49.638	23.622	3
374	-49.638	5.448	3
375	-49.637	13.327	3
376	-49.636	4.096	3
377	-49.636	1.803	3
378	-49.635	3.005	3
379	-49.634	20.499	3
380	-49.634	19.234	3
381	-49.634	29.696	1
382	-49.634	19.583	3
383	-49.634	13.784	3
384	-49.632	5.005	3
385	-49.631	24.575	3
386	-49.628	6.168	3
387	-49.625	9.001	3
388	-49.625	27.6	3
389	-49.624	10.69	3
390	-49.624	37.479	1
391	-49.624	39.123	1
392	-49.623	4.651	3
393	-49.622	12.164	3
394	-49.622	15.833	3
395	-49.621	4.159	3
396	-49.62	14.923	3
397	-49.62	6.779	3
398	-49.618	8.587	3
399	-49.618	6.999	3
400	-49.617	23.79	3
401	-49.615	28.479	1
402	-49.614	8.099	3
403	-49.612	6.55	3
404	-49.612	36.737	1
405	-49.612	18.583	3
406	-49.611	16.791	3
407	-49.611	6.629	3
408	-49.61	4.848	3
409	-49.61	32.157	1
410	-49.61	0.517	3
411	-49.61	32.37	1
412	-49.607	23.466	3
413	-49.606	38.92	1
414	-49.606	16.888	3
415	-49.606	19.149	3
416	-49.604	2.593	3
417	-49.604	6.771	3
418	-49.603	18.918	3
419	-49.603	37.331	1
420	-49.602	19.667	3
421	-49.602	7.152	3
422	-49.601	29.23	1
423	-49.599	38.337	1
424	-49.599	33.773	1
425	-49.598	28.62	1
426	-49.597	36.421	1
427	-49.596	23.403	3
428	-49.595	19.406	3
429	-49.594	32.181	1
430	-49.594	10.881	3
431	-49.593	27.017	3
432	-49.593	1.642	3
433	-49.591	23.618	3
434	-49.589	26.711	3
435	-49.588	2.633	3
436	-49.588	11.939	3
437	-49.587	4.65	3
438	-49.586	31.373	1
439	-49.585	4.759	3
440	-49.583	17.547	3
441	-49.582	37.515	1
442	-49.582	20.709	3
443	-49.582	9.519	3
444	-49.577	14.67	3
445	-49.577	36.33	1
446	-49.577	36.222	1
447	-49.577	39.193	1
448	-49.575	9.212	3
449	-49.573	12.956	3
450	-49.573	33.909	1
451	-49.573	31.311	1
452	-49.57	10.377	3
453	-49.569	26.859	3
454	-49.569	25.69	3
455	-49.568	7.717	3
456	-49.567	0.771	3
457	-49.566	17.248	3
458	-49.565	37.292	1
459	-49.564	21.859	3
460	-49.563	5.647	3
461	-49.563	3.434	3
462	-49.563	18.858	3
463	-49.562	1.665	3
464	-49.562	23.223	3
465	-49.561	33.566	1
466	-49.56	33.227	1
467	-49.56	29.354	1
468	-49.559	21.293	3
469	-49.559	10.044	3
470	-49.557	20.764	3
471	-49.554	21.285	3
472	-49.554	11.326	3
473	-49.551	16.066	3
474	-49.551	12.065	3
475	-49.55	39.024	1
476	-49.55	17.399	3
477	-49.55	5.234	3
478	-49.549	4.183	3
479	-49.548	7.477	3
480	-49.546	9.771	3
481	-49.545	21.538	3
482	-49.544	34.068	1
483	-49.543	30.446	1
484	-49.543	13.388	3
485	-49.543	11.756	3
486	-49.542	18.693	3
487	-49.541	30.233	1
488	-49.54	34.998	1
489	-49.539	7.642	3
490	-49.538	30.58	1
491	-49.536	8.535	3
492	-49.536	7.48	3
493	-49.535	15.259	3
494	-49.534	3.255	3
495	-49.533	0.633	3
496	-49.531	35.787	1
497	-49.53	20.115	3
498	-49.529	13.786	3
499	-49.526	17.9	3
500	-49.526	36.65	1
501	-49.525	36.112	1
502	-49.525	8.121	3
503	-49.525	1.145	3
504	-49.524	26.635	3
505	-49.522	15.156	3
506	-49.52	20.76	3
507	-49.52	26.153	3
508	-49.519	20.317	3
509	-49.519	13.04	3
510	-49.518	27.656	3
511	-49.517	28.759	1
512	-49.516	0.329	3
513	-49.515	16.856	3
514	-49.514	35.216	1
515	-49.513	15.116	3
516	-49.511	18.01	3
517	-49.51	5.577	3
518	-49.509	10.978	3
519	-49.508	14.058	3
520	-49.506	14.068	3
521	-49.504	34.328	1
522	-49.504	39.748	1
523	-49.503	33.951	1
524	-49.503	18.893	3
525	-49.502	13.584	3
526	-49.501	27.592	3
527	-49.499	17.838	3
528	-49.499	1.729	3
529	-49.498	15.66	3
530	-49.498	29.29	1
531	-49.498	23.383	3
532	-49.496	10.956	3
533	-49.494	32.844	1
534	-49.494	4.3	3
535	-49.494	17.527	3
536	-49.494	26.662	3
537	-49.492	3.901	3
538	-49.491	18.523	3
539	-49.491	35.414	1
540	-49.489	25.405	3
541	-49.486	33.519	1
542	-49.485	23.222	3
543	-49.485	21.976	3
544	-49.483	26.41	3
545	-49.482	6.148	3
546	-49.482	2.999	3
547	-49.481	11.256	3
548	-49.48	11.802	3
549	-49.48	32.575	1
550	-49.48	6.604	3
551	-49.479	19.518	3
552	-49.479	10.782	3
553	-49.478	1.42	3
554	-49.478	28.851	1
555	-49.477	8.783	3
556	-49.474	37.336	1
557	-49.473	21.438	3
558	-49.472	4.531	3
559	-49.472	6.082	3
560	-49.47	5.785	3
561	-49.47	34.807	1
562	-49.469	27.767	3
563	-49.467	19.883	3
564	-49.464	25.476	3
565	-49.464	20.526	3
566	-49.464	13.315	3
567	-49.464	31.796	1
568	-49.463	27.993	3
569	-49.462	37.086	1
570	-49.462	12.458	3
571	-49.46	13.896	3
572	-49.46	12.174	3
573	-49.457	16.86	3
574	-49.457	34.766	1
575	-49.456	3.314	3
576	-49.456	5.906	3
577	-49.455	19.808	3
578	-49.455	1.929	3
579	-49.454	16.047	3
580	-49.453	15.023	3
581	-49.453	6.247	3
582	-49.452	15.133	3
583	-49.452	3.097	3
584	-49.451	12.669	3
585	-49.451	25.674	3
586	-49.449	24.794	3
587	-49.449	28.257	1
588	-49.447	17.948	3
589	-49.446	20.039	3
590	-49.443	27.155	3
591	-49.442	9.079	3
592	-49.442	14.519	3
593	-49.44	27.178	3
594	-49.438	20.139	3
595	-49.434	20.027	3
596	-49.434	7.607	3
597	-49.427	35.902	1
598	-49.427	18.417	3
599	-49.424	33.034	1
600	-49.422	11.755	3
601	-49.422	39.193	1
602	-49.422	3.338	3
603	-49.42	24.455	3
604	-49.417	28.889	1
605	-49.417	26.251	3
606	-49.417	39.973	1
607	-49.416	10.651	3
608	-49.416	15.526	3
609	-49.415	25.842	3
610	-49.412	19.88	3
611	-49.41	14.815	3
612	-49.409	4.157	3
613	-49.406	4.956	3
614	-49.406	14.364	3
615	-49.406	13.368	3
616	-49.404	30.835	1
617	-49.404	4.623	3
618	-49.403	7.652	3
619	-49.403	24.469	3
620	-49.403	14.731	3
621	-49.402	9.621	3
622	-49.401	38.002	1
623	-49.4	32.266	1
624	-49.4	23.448	3
625	-49.4	17.568	3
626	-49.399	1.361	3
627	-49.399	33.865	1
628	-49.399	0.807	3
629	-49.398	24.588	3
630	-49.397	22.636	3
631	-49.397	2.384	3
632	-49.396	27.039	3
633	-49.395	17.429	3
634	-49.395	3.122	3
635	-49.394	20.05	3
636	-49.392	4.19	3
637	-49.391	4.319	3
638	-49.391	2.149	3
639	-49.391	18.561	3
640	-49.391	0.4	3
641	-49.389	5.949	3
642	-49.389	24.438	3
643	-49.387	37.823	1
644	-49.386	14.275	3
645	-49.385	25.896	3
646	-49.385	8.128	3
647	-49.384	19.015	3
648	-49.383	34.051	1
649	-49.383	0.613	3
650	-49.383	6.534	3
651	-49.382	25.264	3
652	-49.382	37.95	1
653	-49.382	21.528	3
654	-49.381	9.855	3
655	-49.381	0.379	3
656	-49.379	16.845	3
657	-49.372	32.194	1
658	-49.372	2.748	3
659	-49.37	27.439	3
660	-49.368	19.354	3
661	-49.366	8.48	3
662	-49.365	8.914	3
663	-49.365	33.417	1
664	-49.364	17.072	3
665	-49.362	37.265	1
666	-49.361	4.555	3
667	-49.36	7.021	3
668	-49.359	26.283	3
669	-49.359	31.179	1
670	-49.357	0.578	3
671	-49.356	26.699	3
672	-49.356	3.679	3
673	-49.355	35.933	1
674	-49.353	0.74	3
675	-49.353	34.393	1
676	-49.352	36.597	1
677	-49.352	23.892	3
678	-49.349	19.838	3
679	-49.348	5.804	3
680	-49.347	0.201	3
681	-49.346	30.205	1
682	-49.345	5.485	3
683	-49.342	22.17	3
684	-49.34	15.178	3
685	-49.339	5.402	3
686	-49.338	25.77	3
687	-49.338	7.684	3
688	-49.335	24.935	3
689	-49.334	1.853	3
690	-49.331	3.004	3
691	-49.331	23.73	3
692	-49.33	10.484	3
693	-49.33	32.231	1
694	-49.327	27.178	3
695	-49.326	38.07	1
696	-49.324	23.685	3
697	-49.323	9.461	3
698	-49.322	5.413	3
699	-49.322	21.425	3
700	-49.322	11.724	3
701	-49.322	29.201	1
702	-49.321	36.401	1
703	-49.321	8.617	3
704	-49.321	30.948	1
705	-49.32	10.755	3
706	-49.32	33.858	1
707	-49.319	18.124	3
708	-49.318	17.666	3
709	-49.318	17.806	3
710	-49.314	32.146	1
711	-49.309	28.772	1
712	-49.306	13.601	3
713	-49.304	19.678	3
714	-49.304	15.423	3
715	-49.304	12.604	3
716	-49.301	9.138	3
717	-49.301	35.08	1
718	-49.3	18.1	3
719	-49.298	5.64	3
720	-49.297	25.95	3
721	-49.297	4.592	3
722	-49.297	7.289	3
723	-49.296	29.406	1
724	-49.295	32.548	1
725	-49.295	26.854	3
726	-49.295	9.824	3
727	-49.289	33.898	1
728	-49.288	0.027	2
729	-49.288	23.669	3
730	-49.287	35.839	1
731	-49.286	19.823	3
732	-49.284	26.279	3
733	-49.284	23.321	3
734	-49.283	15.145	3
735	-49.28	12.429	3
736	-49.279	33.697	1
737	-49.279	12.765	3
738	-49.278	30.178	1
739	-49.278	32.855	1
740	-49.278	20.791	3
741	-49.278	6.686	3
742	-49.277	16.443	3
743	-49.277	20.971	3
744	-49.276	5.288	3
745	-49.276	22.519	3
746	-49.276	22.721	3
747	-49.273	11.891	3
748	-49.27	19.025	3
749	-49.269	31.868	1
750	-49.268	30.771	1
751	-49.268	34.687	1
752	-49.266	29.735	1
753	-49.265	9.586	3
754	-49.265	27.148	3
755	-49.26	33.603	1
756	-49.26	12.44	3
757	-49.258	13.301	3
758	-49.258	15.388	3
759	-49.257	9.432	3
760	-49.257	0.649	3
761	-49.257	32.89	1
762	-49.255	23.535	3
763	-49.255	0.251	2
764	-49.254	15.262	3
765	-49.253	20.469	3
766	-49.252	12.968	3
767	-49.25	37.295	1
768	-49.249	18.299	3
769	-49.248	23.211	3
770	-49.247	24.492	3
771	-49.247	38.933	1
772	-49.244	8.636	3
773	-49.243	24.284	3
774	-49.242	19.352	3
775	-49.24	31.881	1
776	-49.239	29.15	1
777	-49.239	15.918	3
778	-49.239	30.215	1
779	-49.238	16.868	3
780	-49.237	27.89	3
781	-49.236	15.815	3
782	-49.233	13.491	3
783	-49.233	7.861	3
784	-49.231	30.109	1
785	-49.229	7.395	3
786	-49.226	32.922	1
787	-49.226	14.667	3
788	-49.225	25.007	3
789	-49.225	7.808	3
790	-49.225	38.885	1
791	-49.224	19.184	3
792	-49.224	30.595	1
793	-49.224	7.731	3
794	-49.223	17.32	3
795	-49.222	35.987	1
796	-49.222	31.109	1
797	-49.222	24.963	3
798	-49.219	8.597	3
799	-49.219	3.834	3
800	-49.219	39.71	1
801	-49.218	34.7	1
802	-49.217	0.49	3
803	-49.217	14.201	3
804	-49.216	27.058	3
805	-49.216	28.715	1
806	-49.215	21.757	3
807	-49.214	18.323	3
808	-49.214	1.867	3
809	-49.214	19.022	3
810	-49.213	39.49	1
811	-49.213	18.358	3
812	-49.212	1.919	3
813	-49.211	30.262	1
814	-49.211	16.413	3
815	-49.207	12.332	3
816	-49.207	11.181	3
817	-49.206	11.299	3
818	-49.206	37.575	1
819	-49.206	6.52	3
820	-49.202	32.586	1
821	-49.202	16.933	3
822	-49.201	31.081	1
823	-49.201	4.769	3
824	-49.2	27.041	3
825	-49.2	9.912	3
826	-49.199	0.513	3
827	-49.199	7.247	3
828	-49.198	21.611	3
829	-49.196	13.311	3
830	-49.195	27.378	3
831	-49.195	24.874	3
832	-49.193	36.778	1
833	-49.192	4.496	3
834	-49.189	34.233	1
835	-49.185	28.651	1
836	-49.183	25.703	3
837	-49.183	25.564	3
838	-49.182	30.582	1
839	-49.181	28.962	1
840	-49.18	10.412	3
841	-49.179	20.568	3
842	-49.178	6.748	3
843	-49.178	7.93	3
844	-49.178	30.238	1
845	-49.177	30.014	1
846	-49.177	26.097	3
847	-49.176	24.938	3
848	-49.175	34.491	1
849	-49.174	30.268	1
850	-49.173	27.339	3
851	-49.171	12.126	3
852	-49.171	10.989	3
853	-49.17	32.343	1
854	-49.169	23.488	3
855	-49.169	14.804	3
856	-49.168	35.107	1
857	-49.168	12.182	3
858	-49.167	7.431	3
859	-49.166	8.427	3
860	-49.166	21.622	3
861	-49.165	6.109	3
862	-49.164	23.454	3
863	-49.162	6.146	3
864	-49.162	13.139	3
865	-49.162	23.46	3
866	-49.161	29.609	1
867	-49.159	35.353	1
868	-49.155	38.576	1
869	-49.154	10.179	3
870	-49.154	26.731	3
871	-49.154	27.281	3
872	-49.153	13.257	3
873	-49.152	2.051	3
874	-49.152	4.33	3
875	-49.152	26.5	3
876	-49.151	21.256	3
877	-49.15	29.78	1
878	-49.147	39.723	1
879	-49.147	29.896	1
880	-49.147	8.642	3
881	-49.147	32.758	1
882	-49.143	14.234	3
883	-49.143	33.185	1
884	-49.143	7.865	3
885	-49.142	38.293	1
886	-49.141	4.51	3
887	-49.141	22.651	3
888	-49.138	17.609	3
889	-49.137	18.566	3
890	-49.137	4.521	3
891	-49.136	15.074	3
892	-49.136	29.836	1
893	-49.135	18.013	3
894	-49.132	29.615	1
895	-49.132	29.686	1
896	-49.131	4.227	3
897	-49.127	25.461	3
898	-49.126	13.894	3
899	-49.125	9.578	3
900	-49.124	16.114	3
901	-49.123	17.188	3
902	-49.123	22.457	3
903	-49.122	9.485	3
904	-49.122	32.712	1
905	-49.122	1.751	3
906	-49.121	2.386	3
907	-49.12	6.03	3
908	-49.118	37.523	1
909	-49.118	9.661	3
910	-49.117	33.761	1
911	-49.116	1.269	3
912	-49.116	36.498	1
913	-49.115	3.447	3
914	-49.113	18.63	3
915	-49.113	7.977	3
916	-49.111	26.783	3
917	-49.11	37.316	1
918	-49.11	5.062	3
919	-49.11	35.169	1
920	-49.109	37.926	1
921	-49.108	14.246	3
922	-49.108	28.924	1
923	-49.108	18.793	3
924	-49.105	2.862	3
925	-49.105	36.257	1
926	-49.105	24.548	3
927	-49.105	23.111	3
928	-49.104	1.725	3
929	-49.103	12.325	3
930	-49.101	17.148	3
931	-49.101	20.819	3
932	-49.099	16.557	3
933	-49.095	9.303	3
934	-49.095	39.612	1
935	-49.094	10.114	3
936	-49.093	6.689	3
937	-49.093	10.419	3
938	-49.091	4.7	3
939	-49.09	29.612	1
940	-49.088	18.86	3
941	-49.087	20.98	3
942	-49.087	10.653	3
943	-49.085	9.585	3
944	-49.082	27.967	3
945	-49.079	17.528	3
946	-49.079	13.526	3
947	-49.076	19.085	3
948	-49.075	36.872	1
949	-49.074	19.076	3
950	-49.073	16.946	3
951	-49.071	27.481	3
952	-49.07	3.51	3
953	-49.069	13.237	3
954	-49.068	10.949	3
955	-49.067	17.674	3
956	-49.066	19.906	3
957	-49.066	12.169	3
958	-49.064	6.865	3
959	-49.063	1.981	3
960	-49.063	30.308	1
961	-49.063	21.568	3
962	-49.06	5.866	3
963	-49.06	3.717	3
964	-49.059	22.787	3
965	-49.056	14.526	3
966	-49.055	36.679	1
967	-49.054	18.095	3
968	-49.054	25.499	3
969	-49.054	24.935	3
970	-49.053	12.367	3
971	-49.052	32.248	1
972	-49.052	18.005	3
973	-49.048	39.753	1
974	-49.047	1.399	3
975	-49.047	7.872	3
976	-49.046	29.787	1
977	-49.046	15.664	3
978	-49.046	21.616	3
979	-49.045	30.316	1
980	-49.045	19.934	3
981	-49.045	13.228	3
982	-49.045	36.85	1
983	-49.045	7.748	3
984	-49.043	35.74	1
985	-49.043	13.363	3
986	-49.042	39.696	1
987	-49.041	7.851	3
988	-49.039	29.328	1
989	-49.038	37.749	1
990	-49.038	30.619	1
991	-49.037	8.129	3
992	-49.037	12.828	3
993	-49.035	31.096	1
994	-49.034	5.599	3
995	-49.033	36.988	1
996	-49.03	13.065	3
997	-49.028	35.149	1
998	-49.027	37.632	1
999	-49.027	17.02	3
1000	-49.025	26.632	3
1001	-49.025	28.312	1
1002	-49.024	2.377	3
1003	-49.024	23.792	3
1004	-49.024	30.319	1
1005	-49.023	21.388	3
1006	-49.022	8.829	3
1007	-49.022	30.873	1
1008	-49.022	25.656	3
1009	-49.022	24.388	3
1010	-49.021	12.761	3
1011	-49.021	35.771	1
1012	-49.02	18.408	3
1013	-49.019	25.984	3
1014	-49.016	24.226	3
1015	-49.014	22.301	3
1016	-49.014	35.307	1
1017	-49.013	29.511	1
1018	-49.013	29.074	1
1019	-49.012	33.529	1
1020	-49.012	13.095	3
1021	-49.007	39.525	1
1022	-49.007	21.669	3
1023	-49.007	34.685	1
1024	-49.006	0.632	3
1025	-49.005	22.849	3
1026	-49.005	5.818	3
1027	-49.004	34.179	1
1028	-49.001	38.311	1
1029	-49.001	21.014	3
1030	-49	19.667	3
1031	-48.999	39.646	1
1032	-48.999	28.048	1
1033	-48.998	25.449	3
1034	-48.998	30.804	1
1035	-48.997	30.589	1
1036	-48.997	9.366	3
1037	-48.997	16.129	3
1038	-48.997	5.714	3
1039	-48.996	36.887	1
1040	-48.995	3.301	3
1041	-48.995	32.456	1
1042	-48.995	38.1	1
1043	-48.994	31.975	1
1044	-48.99	15.596	3
1045	-48.99	34.457	1
1046	-48.989	5.848	3
1047	-48.987	18.289	3
1048	-48.987	37.05	1
1049	-48.986	32.402	1
1050	-48.984	27.991	3
1051	-48.982	17.622	3
1052	-48.981	34.466	1
1053	-48.978	14.228	3
1054	-48.978	0.734	3
1055	-48.977	2.028	3
1056	-48.977	15.487	3
1057	-48.976	5.229	3
1058	-48.976	17.892	3
1059	-48.975	9.002	3
1060	-48.974	4.401	3
1061	-48.973	27.49	3
1062	-48.972	38.92	1
1063	-48.971	21.923	3
1064	-48.969	10.945	3
1065	-48.967	23.001	3
1066	-48.964	6.586	3
1067	-48.964	35.615	1
1068	-48.963	27.522	3
1069	-48.962	14.246	3
1070	-48.962	15.943	3
1071	-48.962	17.878	3
1072	-48.96	14.37	3
1073	-48.959	8.27	3
1074	-48.958	19.528	3
1075	-48.957	22.974	3
1076	-48.957	3.976	3
1077	-48.955	13.928	3
1078	-48.955	13.896	3
1079	-48.954	18.987	3
1080	-48.954	22.84	3
1081	-48.954	9.715	3
1082	-48.953	38.358	1
1083	-48.952	17.952	3
1084	-48.952	1.308	3
1085	-48.952	10.633	3
1086	-48.951	1.766	3
1087	-48.949	12.423	3
1088	-48.948	9.3	3
1089	-48.948	24.677	3
1090	-48.947	27.383	3
1091	-48.946	35.144	1
1092	-48.945	19.736	3
1093	-48.945	35.617	1
1094	-48.945	23.671	3
1095	-48.944	34.136	1
1096	-48.942	39.381	1
1097	-48.941	37.583	1
1098	-48.939	18.571	3
1099	-48.939	37.091	1
1100	-48.937	22.52	3
1101	-48.937	27.708	3
1102	-48.937	20.409	3
1103	-48.936	19.173	3
1104	-48.933	28.81	1
1105	-48.932	22.778	3
1106	-48.931	3.337	3
1107	-48.93	33.413	1
1108	-48.929	39.177	1
1109	-48.929	9.2	3
1110	-48.928	20.659	3
1111	-48.928	14.96	3
1112	-48.926	2.828	3
1113	-48.923	32.816	1
1114	-48.923	3.401	3
1115	-48.922	12.131	3
1116	-48.922	17.071	3
1117	-48.92	31.75	1
1118	-48.92	27.222	3
1119	-48.919	14.302	3
1120	-48.917	0.732	3
1121	-48.914	4.736	3
1122	-48.912	26.362	3
1123	-48.911	7.829	3
1124	-48.909	30.906	1
1125	-48.909	12.476	3
1126	-48.908	9.141	3
1127	-48.907	32.777	1
1128	-48.907	25.169	3
1129	-48.905	34.129	1
1130	-48.905	37.461	1
1131	-48.905	1.916	3
1132	-48.904	24.821	3
1133	-48.903	14.334	3
1134	-48.902	11.429	3
1135	-48.902	39.494	1
1136	-48.902	1.531	3
1137	-48.9	20.959	3
1138	-48.9	9.691	3
1139	-48.899	16.018	3
1140	-48.899	33.746	1
1141	-48.898	3.697	3
1142	-48.897	13.464	3
1143	-48.897	19.734	3
1144	-48.895	11.142	3
1145	-48.894	38.394	1
1146	-48.894	32.302	1
1147	-48.894	11.362	3
1148	-48.893	9.143	3
1149	-48.893	36.729	1
1150	-48.892	15.266	3
1151	-48.891	6.957	3
1152	-48.889	6.317	3
1153	-48.889	9.53	3
1154	-48.888	28.137	1
1155	-48.886	34.921	1
1156	-48.886	37.038	1
1157	-48.884	7.934	3
1158	-48.88	18.038	3
1159	-48.879	39.452	1
1160	-48.879	22.214	3
1161	-48.878	15.223	3
1162	-48.878	29.536	1
1163	-48.878	14.696	3
1164	-48.876	4.24	3
1165	-48.875	8.388	3
1166	-48.874	30.182	1
1167	-48.871	21.619	3
1168	-48.869	27.067	3
1169	-48.869	37.174	1
1170	-48.869	5.818	3
1171	-48.865	15.909	3
1172	-48.864	10.381	3
1173	-48.863	27.19	3
1174	-48.863	37.205	1
1175	-48.862	19.079	3
1176	-48.86	1.541	3
1177	-48.859	27.797	3
1178	-48.854	14.411	3
1179	-48.854	5.181	3
1180	-48.853	10.96	3
1181	-48.851	25.88	3
1182	-48.848	23.808	3
1183	-48.848	38.17	1
1184	-48.847	28.563	1
1185	-48.845	33.831	1
1186	-48.844	14.003	3
1187	-48.843	3.324	3
1188	-48.843	16.862	3
1189	-48.842	6.14	3
1190	-48.841	33.305	1
1191	-48.84	10.645	3
1192	-48.84	39.784	1
1193	-48.838	34.655	1
1194	-48.838	10.202	3
1195	-48.837	16.433	3
1196	-48.836	34.332	1
1197	-48.836	7.617	3
1198	-48.835	16.627	3
1199	-48.834	17.598	3
1200	-48.834	19.845	3
1201	-48.833	14.223	3
1202	-48.832	3.99	3
1203	-48.832	5.329	3
1204	-48.831	21.188	3
1205	-48.831	30.298	1
1206	-48.83	19.894	3
1207	-48.829	17.961	3
1208	-48.828	27.494	3
1209	-48.825	11.414	3
1210	-48.825	0.53	3
1211	-48.825	31.393	1
1212	-48.822	6.866	3
1213	-48.822	25.724	3
1214	-48.821	39.536	1
1215	-48.821	35.806	1
1216	-48.821	39.308	1
1217	-48.82	32.765	1
1218	-48.819	16.39	3
1219	-48.819	19.782	3
1220	-48.818	24.442	3
1221	-48.818	2.59	3
1222	-48.817	28.63	1
1223	-48.816	38.813	1
1224	-48.816	15.673	3
1225	-48.816	5.833	3
1226	-48.815	25.819	3
1227	-48.814	32.255	1
1228	-48.813	24.153	3
1229	-48.812	28.491	1
1230	-48.812	26.803	3
1231	-48.81	6.98	3
1232	-48.81	21.559	3
1233	-48.808	19.675	3
1234	-48.807	34.323	1
1235	-48.806	28.232	1
1236	-48.806	10.637	3
1237	-48.805	12.988	3
1238	-48.804	20.162	3
1239	-48.804	11.959	3
1240	-48.804	38.021	1
1241	-48.802	20.948	3
1242	-48.799	7.06	3
1243	-48.799	14.397	3
1244	-48.798	4.979	3
1245	-48.798	36.099	1
1246	-48.797	18.335	3
1247	-48.795	34.008	1
1248	-48.795	24.949	3
1249	-48.795	30.682	1
1250	-48.794	20.267	3
1251	-48.794	23.624	3
1252	-48.794	4.159	3
1253	-48.793	11.827	3
1254	-48.792	25.288	3
1255	-48.792	37.311	1
1256	-48.789	1.595	3
1257	-48.789	30.672	1
1258	-48.786	7.331	3
1259	-48.786	26.992	3
1260	-48.783	4.614	3
1261	-48.782	35.513	1
1262	-48.78	38.959	1
1263	-48.78	23.837	3
1264	-48.78	7.95	3
1265	-48.778	0.979	3
1266	-48.778	33.83	1
1267	-48.778	15.81	3
1268	-48.778	16.013	3
1269	-48.777	19.825	3
1270	-48.776	7.616	3
1271	-48.776	39.671	1
1272	-48.772	27.756	3
1273	-48.767	20.78	3
1274	-48.767	24.36	3
1275	-48.764	18.215	3
1276	-48.763	31.695	1
1277	-48.761	26.563	3
1278	-48.759	2.684	3
1279	-48.758	13.001	3
1280	-48.758	3.844	3
1281	-48.757	14.832	3
1282	-48.757	38.538	1
1283	-48.756	3.048	3
1284	-48.755	29.656	1
1285	-48.753	8.712	3
1286	-48.753	0.312	3
1287	-48.747	14.103	3
1288	-48.746	35.18	1
1289	-48.746	20.438	3
1290	-48.745	18.853	3
1291	-48.744	15.771	3
1292	-48.744	20.872	3
1293	-48.743	29.398	1
1294	-48.742	8.73	3
1295	-48.742	6.92	3
1296	-48.742	8.404	3
1297	-48.741	21.329	3
1298	-48.741	10.658	3
1299	-48.741	27.041	3
1300	-48.74	39.874	1
1301	-48.739	17.15	3
1302	-48.739	21.455	3
1303	-48.739	15.664	3
1304	-48.738	4.407	3
1305	-48.738	1.93	3
1306	-48.737	28.646	1
1307	-48.737	36.91	1
1308	-48.737	16.075	3
1309	-48.735	8.342	3
1310	-48.734	14.23	3
1311	-48.733	30.343	1
1312	-48.732	29.225	1
1313	-48.731	15.823	3
1314	-48.73	37.801	1
1315	-48.729	12.414	3
1316	-48.728	35.467	1
1317	-48.726	20.279	3
1318	-48.725	23.357	3
1319	-48.724	4.279	3
1320	-48.723	1.914	3
1321	-48.722	35.214	1
1322	-48.721	17.866	3
1323	-48.721	12.721	3
1324	-48.72	24.585	3
1325	-48.718	14.531	3
1326	-48.718	21.788	3
1327	-48.718	12.958	3
1328	-48.717	12.421	3
1329	-48.716	22.129	3
1330	-48.715	1.854	3
1331	-48.714	35.391	1
1332	-48.712	4.907	3
1333	-48.711	39.902	1
1334	-48.71	7.023	3
1335	-48.709	6.876	3
1336	-48.709	1.17	3
1337	-48.709	37.655	1
1338	-48.709	19.748	3
1339	-48.706	28.149	1
1340	-48.706	2.79	3
1341	-48.706	36.709	1
1342	-48.704	31.31	1
1343	-48.703	12.92	3
1344	-48.702	30.377	1
1345	-48.701	9.415	3
1346	-48.699	36.322	1
1347	-48.699	0.541	3
1348	-48.698	13.106	3
1349	-48.697	25.924	3
1350	-48.696	6.732	3
1351	-48.695	22.687	3
1352	-48.694	19.577	3
1353	-48.693	12.333	3
1354	-48.692	15.013	3
1355	-48.692	34.578	1
1356	-48.69	38.249	1
1357	-48.69	37.107	1
1358	-48.689	14.839	3
1359	-48.687	38.513	1
1360	-48.685	20.362	3
1361	-48.684	28.402	1
1362	-48.683	27.508	3
1363	-48.682	37.789	1
1364	-48.682	9.044	3
1365	-48.682	3.563	3
1366	-48.682	33.087	1
1367	-48.681	8.268	3
1368	-48.68	9.304	3
1369	-48.68	24.472	3
1370	-48.679	11.057	3
1371	-48.679	2.369	3
1372	-48.679	36.407	1
1373	-48.676	26.38	3
1374	-48.676	26.195	3
1375	-48.675	16.508	3
1376	-48.673	35.56	1
1377	-48.669	32.018	1
1378	-48.669	16.637	3
1379	-48.668	26.136	3
1380	-48.667	15.943	3
1381	-48.667	1.288	3
1382	-48.664	38.932	1
1383	-48.664	19.859	3
1384	-48.663	38.402	1
1385	-48.663	19.706	3
1386	-48.66	9.504	3
1387	-48.659	7.88	3
1388	-48.658	38.682	1
1389	-48.657	33.319	1
1390	-48.657	2.009	3
1391	-48.656	30.693	1
1392	-48.655	35.801	1
1393	-48.655	29.683	1
1394	-48.654	11.65	3
1395	-48.653	20.059	3
1396	-48.652	14.044	3
1397	-48.652	15.277	3
1398	-48.652	10.389	3
1399	-48.65	3.874	3
1400	-48.648	39.883	1
1401	-48.648	10.499	3
1402	-48.646	11.792	3
1403	-48.645	34.918	1
1404	-48.645	12.171	3
1405	-48.643	21.556	3
1406	-48.643	0.164	3
1407	-48.641	39.023	1
1408	-48.641	3.154	3
1409	-48.641	11.913	3
1410	-48.64	12.24	3
1411	-48.639	35.585	1
1412	-48.638	9.425	3
1413	-48.637	13.403	3
1414	-48.637	19.976	3
1415	-48.636	28.459	1
1416	-48.635	32.644	1
1417	-48.633	6.72	3
1418	-48.633	2.519	3
1419	-48.633	35.332	1
1420	-48.632	9.375	3
1421	-48.631	35.874	1
1422	-48.629	35.466	1
1423	-48.629	6.884	3
1424	-48.625	21.727	3
1425	-48.625	39.763	1
1426	-48.624	30.115	1
1427	-48.62	19.28	3
1428	-48.618	21.679	3
1429	-48.616	2.994	3
1430	-48.616	22.342	3
1431	-48.615	21.002	3
1432	-48.615	20.23	3
1433	-48.611	23.594	3
1434	-48.61	21.966	3
1435	-48.608	1.129	3
1436	-48.607	17.837	3
1437	-48.607	23.875	3
1438	-48.606	36.292	1
1439	-48.605	27.587	3
1440	-48.602	22.445	3
1441	-48.599	31.118	1
1442	-48.598	5.199	3
1443	-48.598	33.213	1
1444	-48.596	9.598	3
1445	-48.592	14.528	3
1446	-48.592	4.928	3
1447	-48.591	26.79	3
1448	-48.59	22.604	3
1449	-48.59	22.806	3
1450	-48.589	0.002	2
1451	-48.589	33.124	1
1452	-48.588	25.424	3
1453	-48.587	37.104	1
1454	-48.587	35.622	1
1455	-48.585	30.835	1
1456	-48.584	25.286	3
1457	-48.583	21.156	3
1458	-48.582	22.859	3
1459	-48.581	30.79	1
1460	-48.581	1.024	3
1461	-48.581	3.196	3
1462	-48.581	31.066	1
1463	-48.581	10.47	3
1464	-48.58	25.928	3
1465	-48.579	38.479	1
1466	-48.576	0.132	3
1467	-48.576	21.871	3
1468	-48.575	20.009	3
1469	-48.575	35.038	1
1470	-48.574	38.627	1
1471	-48.572	25.126	3
1472	-48.571	27.631	3
1473	-48.57	4.73	3
1474	-48.567	13.151	3
1475	-48.564	33.512	1
1476	-48.562	30.351	1
1477	-48.558	7.057	3
1478	-48.558	3.641	3
1479	-48.554	5.039	3
1480	-48.554	28.384	1
1481	-48.551	2.75	3
1482	-48.55	15.874	3
1483	-48.55	13.988	3
1484	-48.55	34.856	1
1485	-48.549	8.758	3
1486	-48.548	21.88	3
1487	-48.547	36.377	1
1488	-48.546	23.716	3
1489	-48.546	16.149	3
1490	-48.545	28.344	1
1491	-48.542	4.241	3
1492	-48.542	28.661	1
1493	-48.542	22.36	3
1494	-48.542	25.523	3
1495	-48.542	8.475	3
1496	-48.542	32.193	1
1497	-48.542	23.576	3
1498	-48.541	25.619	3
1499	-48.54	31.486	1
1500	-48.54	9.874	3
1501	-48.539	38.871	1
1502	-48.538	16.001	3
1503	-48.534	14.481	3
1504	-48.532	29.444	1
1505	-48.531	20.189	3
1506	-48.531	28.794	1
1507	-48.528	20.513	3
1508	-48.524	0.196	3
1509	-48.521	18.679	3
1510	-48.521	18.5	3
1511	-48.519	0.927	3
1512	-48.519	29.47	1
1513	-48.519	11.151	3
1514	-48.519	27.525	3
1515	-48.517	29.206	1
1516	-48.517	33.486	1
1517	-48.516	26.418	3
1518	-48.516	26.386	3
1519	-48.515	32.589	1
1520	-48.515	17.991	3
1521	-48.514	6.234	3
1522	-48.513	21.367	3
1523	-48.511	2.522	3
1524	-48.51	23.33	3
1525	-48.51	34.737	1
1526	-48.507	12.413	3
1527	-48.506	36.16	1
1528	-48.506	21.957	3
1529	-48.505	1.984	3
1530	-48.504	0.306	3
1531	-48.504	24.759	3
1532	-48.504	2.186	3
1533	-48.503	23.278	3
1534	-48.501	11.839	3
1535	-48.5	38.187	1
1536	-48.499	6.131	3
1537	-48.498	17.154	3
1538	-48.498	30.047	1
1539	-48.498	19.982	3
1540	-48.497	28.81	1
1541	-48.497	6.845	3
1542	-48.496	0.567	3
1543	-48.496	6.139	3
1544	-48.494	19.999	3
1545	-48.491	39.478	1
1546	-48.488	38.511	1
1547	-48.486	15.735	3
1548	-48.485	5.428	3
1549	-48.484	0.087	3
1550	-48.483	27.24	3
1551	-48.481	20.726	3
1552	-48.481	11.945	3
1553	-48.479	8.944	3
1554	-48.477	14.363	3
1555	-48.475	36.23	1
1556	-48.475	32.904	1
1557	-48.474	36.879	1
1558	-48.473	11.264	3
1559	-48.473	29.038	1
1560	-48.473	22.667	3
1561	-48.473	23.11	3
1562	-48.472	38.389	1
1563	-48.471	29.199	1
1564	-48.47	10.913	3
1565	-48.47	9.49	3
1566	-48.468	2.396	3
1567	-48.468	29.143	1
1568	-48.467	11.009	3
1569	-48.465	21.914	3
1570	-48.465	37.354	1
1571	-48.465	32.694	1
1572	-48.465	9.987	3
1573	-48.464	31.346	1
1574	-48.461	38.027	1
1575	-48.46	10.642	3
1576	-48.452	37.364	1
1577	-48.451	25.28	3
1578	-48.45	6.224	3
1579	-48.448	9.546	3
1580	-48.448	12.588	3
1581	-48.448	6.478	3
1582	-48.447	24.28	3
1583	-48.445	10.262	3
1584	-48.444	34.769	1
1585	-48.444	39.119	1
1586	-48.442	24.81	3
1587	-48.441	25.849	3
1588	-48.441	17.735	3
1589	-48.44	32.754	1
1590	-48.44	7.458	3
1591	-48.439	9.059	3
1592	-48.439	26.687	3
1593	-48.439	26.102	3
1594	-48.436	6.398	3
1595	-48.435	21.348	3
1596	-48.434	15.846	3
1597	-48.434	19.354	3
1598	-48.43	17.813	3
1599	-48.43	0.246	3
1600	-48.43	11.411	3
1601	-48.429	5.675	3
1602	-48.429	22.831	3
1603	-48.427	18.775	3
1604	-48.425	23.076	3
1605	-48.425	33.466	1
1606	-48.425	16.612	3
1607	-48.424	37.024	1
1608	-48.424	33.1	1
1609	-48.42	24.227	3
1610	-48.419	8.66	3
1611	-48.419	7.579	3
1612	-48.418	16.996	3
1613	-48.413	29.981	1
1614	-48.413	4.39	3
1615	-48.412	12.698	3
1616	-48.412	18.668	3
1617	-48.411	30.281	1
1618	-48.411	3.476	3
1619	-48.41	18.209	3
1620	-48.41	0.64	3
1621	-48.41	38.238	1
1622	-48.409	21.208	3
1623	-48.407	31.595	1
1624	-48.406	6.856	3
1625	-48.404	12.319	3
1626	-48.402	25.555	3
1627	-48.402	10.455	3
1628	-48.4	36.004	1
1629	-48.4	1.63	3
1630	-48.4	28.49	1
1631	-48.399	11.428	3
1632	-48.396	6.488	3
1633	-48.396	16.125	3
1634	-48.395	22.773	3
1635	-48.394	39.707	1
1636	-48.393	6.878	3
1637	-48.393	30.956	1
1638	-48.393	21.772	3
1639	-48.392	6.111	3
1640	-48.391	20.673	3
1641	-48.391	28.154	1
1642	-48.391	19.444	3
1643	-48.391	20.79	3
1644	-48.389	12.282	3
1645	-48.389	39.288	1
1646	-48.387	30.741	1
1647	-48.386	6.121	3
1648	-48.385	31.954	1
1649	-48.384	32.565	1
1650	-48.382	10.079	3
1651	-48.382	14.722	3
1652	-48.381	11.734	3
1653	-48.38	36.481	1
1654	-48.38	13.797	3
1655	-48.379	29.037	1
1656	-48.378	34.199	1
1657	-48.373	19.722	3
1658	-48.373	13.81	3
1659	-48.372	14.381	3
1660	-48.371	2.008	3
1661	-48.371	25.274	3
1662	-48.37	25.191	3
1663	-48.368	30.947	1
1664	-48.368	37.367	1
1665	-48.367	8.869	3
1666	-48.367	37.357	1
1667	-48.365	32.818	1
1668	-48.362	9.971	3
1669	-48.362	25.247	3
1670	-48.358	30.765	1
1671	-48.356	9.318	3
1672	-48.355	13.046	3
1673	-48.352	12.295	3
1674	-48.352	34.447	1
1675	-48.351	36.05	1
1676	-48.351	16.846	3
1677	-48.351	5.364	3
1678	-48.35	5.508	3
1679	-48.35	25.061	3
1680	-48.349	27.833	3
1681	-48.347	21.173	3
1682	-48.345	14.834	3
1683	-48.345	7.996	3
1684	-48.344	2.042	3
1685	-48.344	26.486	3
1686	-48.343	5.647	3
1687	-48.34	16.382	3
1688	-48.339	30.463	1
1689	-48.339	0.61	3
1690	-48.333	22.966	3
1691	-48.331	35.072	1
1692	-48.33	18.906	3
1693	-48.329	5.957	3
1694	-48.329	12.717	3
1695	-48.326	33.83	1
1696	-48.325	31.475	1
1697	-48.324	24.498	3
1698	-48.322	25.556	3
1699	-48.321	13.091	3
1700	-48.321	15.6	3
1701	-48.317	39.653	1
1702	-48.317	4.072	3
1703	-48.317	28.139	1
1704	-48.313	37.223	1
1705	-48.312	29.008	1
1706	-48.312	33.527	1
1707	-48.312	2.021	3
1708	-48.309	8.41	3
1709	-48.308	16.74	3
1710	-48.308	5.192	3
1711	-48.307	13.415	3
1712	-48.304	18.74	3
1713	-48.304	24.123	3
1714	-48.304	7.113	3
1715	-48.303	34.526	1
1716	-48.301	26.004	3
1717	-48.301	10.16	3
1718	-48.3	22.393	3
1719	-48.3	24.805	3
1720	-48.3	27.431	3
1721	-48.299	30.109	1
1722	-48.298	36.485	1
1723	-48.296	14.413	3
1724	-48.296	1.378	3
1725	-48.295	32.852	1
1726	-48.295	25.251	3
1727	-48.294	13.831	3
1728	-48.293	9.149	3
1729	-48.292	0.205	3
1730	-48.292	32.866	1
1731	-48.291	0.269	3
1732	-48.291	29.066	1
1733	-48.291	1.376	3
1734	-48.291	23.331	3
1735	-48.29	5.697	3
1736	-48.287	39.068	1
1737	-48.287	6.601	3
1738	-48.286	8.887	3
1739	-48.286	37.374	1
1740	-48.286	10.419	3
1741	-48.286	8.575	3
1742	-48.285	11.428	3
1743	-48.285	1.73	3
1744	-48.284	38.396	1
1745	-48.284	32.555	1
1746	-48.281	12.058	3
1747	-48.281	18.245	3
1748	-48.28	29.132	1
1749	-48.279	18.26	3
1750	-48.278	7.535	3
1751	-48.277	3.269	3
1752	-48.277	26.421	3
1753	-48.276	27.831	3
1754	-48.276	8.997	3
1755	-48.275	35.725	1
1756	-48.274	10.179	3
1757	-48.274	26.879	3
1758	-48.274	34.569	1
1759	-48.273	7.918	3
1760	-48.271	4.28	3
1761	-48.271	12.966	3
1762	-48.269	19.177	3
1763	-48.268	15.433	3
1764	-48.268	39.662	1
1765	-48.267	15.459	3
1766	-48.267	9.1	3
1767	-48.265	1.347	3
1768	-48.264	7.577	3
1769	-48.263	7.495	3
1770	-48.261	19.992	3
1771	-48.261	7.694	3
1772	-48.258	5.004	3
1773	-48.257	36.472	1
1774	-48.256	13.947	3
1775	-48.255	0.542	3
1776	-48.255	30.27	1
1777	-48.255	18.245	3
1778	-48.254	39.68	1
1779	-48.254	38.055	1
1780	-48.253	13.62	3
1781	-48.253	27.723	3
1782	-48.251	22.966	3
1783	-48.25	22.926	3
1784	-48.25	22.019	3
1785	-48.249	17.279	3
1786	-48.248	20.709	3
1787	-48.248	13.909	3
1788	-48.247	12.072	3
1789	-48.247	12.27	3
1790	-48.241	24.931	3
1791	-48.241	4.854	3
1792	-48.241	5.335	3
1793	-48.24	5.767	3
1794	-48.239	6.647	3
1795	-48.236	31.869	1
1796	-48.235	23.126	3
1797	-48.235	12.957	3
1798	-48.235	30.181	1
1799	-48.233	22.394	3
1800	-48.232	26.691	3
1801	-48.232	18.826	3
1802	-48.232	37.459	1
1803	-48.23	17.348	3
1804	-48.23	3.024	3
1805	-48.226	1.984	3
1806	-48.224	38.955	1
1807	-48.223	36.699	1
1808	-48.221	33.074	1
1809	-48.221	2.995	3
1810	-48.221	19.929	3
1811	-48.22	38.214	1
1812	-48.218	18.918	3
1813	-48.215	27.053	3
1814	-48.214	5.976	3
1815	-48.214	15.633	3
1816	-48.212	7.729	3
1817	-48.211	36.615	1
1818	-48.21	7.082	3
1819	-48.208	24.535	3
1820	-48.207	25.283	3
1821	-48.207	17.322	3
1822	-48.206	7.519	3
1823	-48.204	27.321	3
1824	-48.204	32.969	1
1825	-48.204	32.886	1
1826	-48.203	11.162	3
1827	-48.203	9.585	3
1828	-48.197	10.235	3
1829	-48.197	7.565	3
1830	-48.196	14.855	3
1831	-48.195	4.343	3
1832	-48.194	13.607	3
1833	-48.194	19.056	3
1834	-48.194	19.21	3
1835	-48.194	33.672	1
1836	-48.194	12.318	3
1837	-48.191	10.156	3
1838	-48.19	39.74	1
1839	-48.188	36.279	1
1840	-48.186	3.077	3
1841	-48.182	2.918	3
1842	-48.18	34.851	1
1843	-48.179	36.197	1
1844	-48.179	25.933	3
1845	-48.179	28.58	1
1846	-48.178	23.56	3
1847	-48.177	32.243	1
1848	-48.176	15.517	3
1849	-48.176	10.776	3
1850	-48.175	20.67	3
1851	-48.174	29.946	1
1852	-48.173	13.291	3
1853	-48.173	9.452	3
1854	-48.172	13.572	3
1855	-48.171	38.372	1
1856	-48.169	37.669	1
1857	-48.168	25.193	3
1858	-48.168	10.463	3
1859	-48.168	11.152	3
1860	-48.167	7.84	3
1861	-48.167	28.877	1
1862	-48.166	25.247	3
1863	-48.164	17.198	3
1864	-48.163	7.831	3
1865	-48.163	2.706	3
1866	-48.162	1.529	3
1867	-48.162	30.452	1
1868	-48.161	32.41	1
1869	-48.159	15.123	3
1870	-48.158	2.365	3
1871	-48.158	33.403	1
1872	-48.154	3.752	3
1873	-48.153	35.954	1
1874	-48.151	12.563	3
1875	-48.151	2.953	3
1876	-48.148	9.756	3
1877	-48.147	24.983	3
1878	-48.147	10.26	3
1879	-48.146	17.378	3
1880	-48.145	1.129	3
1881	-48.144	24.487	3
1882	-48.143	24.804	3
1883	-48.142	18.18	3
1884	-48.142	19.065	3
1885	-48.142	38.604	1
1886	-48.142	7.584	3
1887	-48.141	28.596	1
1888	-48.139	9.735	3
1889	-48.136	38.755	1
1890	-48.136	27.202	3
1891	-48.136	7.316	3
1892	-48.135	25.934	3
1893	-48.134	14.251	3
1894	-48.129	23.494	3
1895	-48.128	39.234	1
1896	-48.127	36.965	1
1897	-48.127	3.814	3
1898	-48.125	15.822	3
1899	-48.124	14.14	3
1900	-48.124	11.623	3
1901	-48.123	25.167	3
1902	-48.122	14.207	3
1903	-48.119	39.142	1
1904	-48.114	12.644	3
1905	-48.113	2.296	3
1906	-48.113	26.56	3
1907	-48.113	37.926	1
1908	-48.112	14.413	3
1909	-48.112	39.848	1
1910	-48.112	26.336	3
1911	-48.112	33.972	1
1912	-48.111	23.017	3
1913	-48.11	19.077	3
1914	-48.108	11.122	3
1915	-48.108	21.808	3
1916	-48.107	35.788	1
1917	-48.106	27.342	3
1918	-48.106	23.269	3
1919	-48.105	5.14	3
1920	-48.104	21.883	3
1921	-48.103	21.593	3
1922	-48.102	22.019	3
1923	-48.101	20.11	3
1924	-48.101	5.304	3
1925	-48.1	7.014	3
1926	-48.099	24.792	3
1927	-48.099	21.897	3
1928	-48.094	32.126	1
1929	-48.091	36.046	1
1930	-48.09	13.686	3
1931	-48.09	36.349	1
1932	-48.09	27.832	3
1933	-48.089	32.895	1
1934	-48.089	27.314	3
1935	-48.088	10.287	3
1936	-48.084	22.202	3
1937	-48.083	2.841	3
1938	-48.082	36.597	1
1939	-48.081	27.499	3
1940	-48.08	1.094	3
1941	-48.077	28.009	1
1942	-48.077	29.994	1
1943	-48.076	14.316	3
1944	-48.075	0.217	3
1945	-48.075	15.91	3
1946	-48.074	1.399	3
1947	-48.073	20.144	3
1948	-48.072	24.37	3
1949	-48.071	23.462	3
1950	-48.07	15.396	3
1951	-48.068	4.682	3
1952	-48.066	29.751	1
1953	-48.066	13.778	3
1954	-48.066	35.043	1
1955	-48.065	33.555	1
1956	-48.065	35.273	1
1957	-48.063	18.658	3
1958	-48.062	32.207	1
1959	-48.062	15.624	3
1960	-48.06	9.07	3
1961	-48.059	7.839	3
1962	-48.057	36.496	1
1963	-48.056	37.617	1
1964	-48.055	19.551	3
1965	-48.053	36.29	1
1966	-48.053	17.366	3
1967	-48.052	9.675	3
1968	-48.051	37.335	1
1969	-48.05	33.552	1
1970	-48.049	34.561	1
1971	-48.048	14.47	3
1972	-48.048	19.039	3
1973	-48.048	5.899	3
1974	-48.045	5.517	3
1975	-48.043	22.592	3
1976	-48.042	6.927	3
1977	-48.04	23.784	3
1978	-48.039	10.221	3
1979	-48.039	23.728	3
1980	-48.036	25.946	3
1981	-48.036	14.054	3
1982	-48.036	30.769	1
1983	-48.035	0.331	3
1984	-48.033	23.834	3
1985	-48.032	25.537	3
1986	-48.031	21.101	3
1987	-48.025	7.955	3
1988	-48.025	34.692	1
1989	-48.024	22.682	3
1990	-48.023	8.005	3
1991	-48.022	9.673	3
1992	-48.019	6.005	3
1993	-48.018	31.488	1
1994	-48.017	37.379	1
1995	-48.017	29.608	1
1996	-48.016	34.53	1
1997	-48.015	31.544	1
1998	-48.015	24.49	3
1999	-48.014	14.728	3
[truncated: 98,001 more rows]

## Sheet: Mean-field solution data
Data Line	mean-field solution	h: External field	T: Temperature	q_r	q_i	M: _x000D_ Generalized magnetization	E:_x000D_ mean-triangle-energy
1	stable	-49.76	15	-0.991	0.003	-0.997	-0.99
2	stable	-49.76	15	0	0	-0.997	-0.067
3	stable	-49.716	15	-0.991	0.003	-0.997	-0.99
4	stable	-49.716	15	0	0	-0.997	-0.067
5	stable	-49.688	15	-0.99	0.003	-0.997	-0.99
6	stable	-49.688	15	0	0	-0.997	-0.067
7	stable	-49.662	15	-0.99	0.003	-0.997	-0.99
8	stable	-49.662	15	0	0	-0.997	-0.067
9	stable	-49.458	15	-0.99	0.003	-0.997	-0.99
10	stable	-49.458	15	0	0	-0.997	-0.067
11	stable	-49.452	15	-0.99	0.003	-0.997	-0.99
12	stable	-49.452	15	0	0	-0.997	-0.067
13	stable	-49.411	15	-0.99	0.003	-0.997	-0.99
14	stable	-49.411	15	0	0	-0.997	-0.067
15	stable	-49.217	15	-0.99	0.003	-0.997	-0.99
16	stable	-49.217	15	0	0	-0.997	-0.067
17	stable	-49.206	15	-0.99	0.003	-0.997	-0.99
18	stable	-49.206	15	0	0	-0.997	-0.067
19	stable	-49.091	15	-0.99	0.003	-0.997	-0.99
20	stable	-49.091	15	0	0	-0.997	-0.067
21	stable	-48.828	15	-0.99	0.003	-0.997	-0.99
22	stable	-48.828	15	0	0	-0.997	-0.067
23	stable	-48.593	15	-0.99	0.003	-0.997	-0.99
24	stable	-48.593	15	0	0	-0.997	-0.067
25	stable	-48.591	15	-0.99	0.003	-0.997	-0.99
26	stable	-48.591	15	0	0	-0.997	-0.067
27	stable	-48.547	15	-0.99	0.003	-0.997	-0.99
28	stable	-48.547	15	0	0	-0.997	-0.067
29	stable	-48.533	15	-0.99	0.003	-0.997	-0.99
30	stable	-48.533	15	0	0	-0.997	-0.067
31	stable	-48.53	15	-0.99	0.003	-0.997	-0.99
32	stable	-48.53	15	0	0	-0.997	-0.067
33	stable	-48.472	15	-0.99	0.003	-0.997	-0.99
34	stable	-48.472	15	0	0	-0.997	-0.067
35	stable	-48.434	15	-0.99	0.003	-0.997	-0.99
36	stable	-48.434	15	0	0	-0.997	-0.067
37	stable	-48.249	15	-0.99	0.003	-0.997	-0.99
38	stable	-48.249	15	0	0	-0.997	-0.067
39	stable	-48.223	15	-0.99	0.003	-0.997	-0.99
40	stable	-48.223	15	0	0	-0.997	-0.067
41	stable	-48.192	15	-0.99	0.003	-0.997	-0.99
42	stable	-48.192	15	0	0	-0.997	-0.067
43	stable	-47.97	15	-0.99	0.003	-0.997	-0.99
44	stable	-47.97	15	0	0	-0.997	-0.067
45	stable	-47.727	15	-0.99	0.003	-0.997	-0.99
46	stable	-47.727	15	0	0	-0.997	-0.067
47	stable	-47.709	15	-0.99	0.003	-0.997	-0.99
48	stable	-47.709	15	0	0	-0.997	-0.067
49	stable	-47.375	15	-0.99	0.003	-0.996	-0.99
50	stable	-47.375	15	0	0	-0.996	-0.067
51	stable	-47.249	15	-0.99	0.004	-0.996	-0.99
52	stable	-47.249	15	0	0	-0.996	-0.067
53	stable	-47.175	15	-0.989	0.004	-0.996	-0.99
54	stable	-47.175	15	0	0	-0.996	-0.067
55	stable	-47.147	15	-0.989	0.004	-0.996	-0.99
56	stable	-47.147	15	0	0	-0.996	-0.067
57	stable	-47.124	15	-0.989	0.004	-0.996	-0.99
58	stable	-47.124	15	0	0	-0.996	-0.067
59	stable	-46.897	15	-0.989	0.004	-0.996	-0.99
60	stable	-46.897	15	0	0	-0.996	-0.067
61	stable	-46.683	15	-0.989	0.004	-0.996	-0.99
62	stable	-46.683	15	0	0	-0.996	-0.067
63	stable	-46.426	15	-0.989	0.004	-0.996	-0.99
64	stable	-46.426	15	0	0	-0.996	-0.067
65	stable	-46.204	15	-0.989	0.004	-0.996	-0.99
66	stable	-46.204	15	0	0	-0.996	-0.067
67	stable	-46.085	15	-0.989	0.004	-0.996	-0.99
68	stable	-46.085	15	0	0	-0.996	-0.067
69	stable	-45.885	15	-0.989	0.004	-0.996	-0.99
70	stable	-45.885	15	0	0	-0.996	-0.067
71	stable	-45.784	15	-0.989	0.004	-0.996	-0.99
72	stable	-45.784	15	0	0	-0.996	-0.067
73	stable	-45.69	15	-0.989	0.004	-0.996	-0.99
74	stable	-45.69	15	0	0	-0.995	-0.067
75	stable	-45.491	15	-0.989	0.004	-0.995	-0.99
76	stable	-45.491	15	0	0	-0.995	-0.067
77	stable	-45.382	15	-0.989	0.005	-0.995	-0.99
78	stable	-45.382	15	0	0	-0.995	-0.067
79	stable	-45.314	15	-0.989	0.005	-0.995	-0.99
80	stable	-45.314	15	0	0	-0.995	-0.067
81	stable	-45.158	15	-0.988	0.005	-0.995	-0.99
82	stable	-45.158	15	0	0	-0.995	-0.067
83	stable	-45.103	15	-0.988	0.005	-0.995	-0.99
84	stable	-45.103	15	0	0	-0.995	-0.067
85	stable	-45.084	15	-0.988	0.005	-0.995	-0.99
86	stable	-45.084	15	0	0	-0.995	-0.067
87	stable	-45.037	15	-0.988	0.005	-0.995	-0.99
88	stable	-45.037	15	0	0	-0.995	-0.067
89	stable	-44.999	15	-0.988	0.005	-0.995	-0.99
90	stable	-44.999	15	0	0	-0.995	-0.067
91	stable	-44.954	15	-0.988	0.005	-0.995	-0.99
92	stable	-44.954	15	0	0	-0.995	-0.067
93	stable	-44.85	15	-0.988	0.005	-0.995	-0.99
94	stable	-44.85	15	0	0	-0.995	-0.067
95	stable	-44.821	15	-0.988	0.005	-0.995	-0.99
96	stable	-44.821	15	0	0	-0.995	-0.067
97	stable	-44.776	15	-0.988	0.005	-0.995	-0.99
98	stable	-44.776	15	0	0	-0.995	-0.067
99	stable	-44.595	15	-0.988	0.005	-0.995	-0.99
100	stable	-44.595	15	0	0	-0.995	-0.067
101	stable	-44.482	15	-0.988	0.005	-0.995	-0.99
102	stable	-44.482	15	0	0	-0.995	-0.067
103	stable	-44.375	15	-0.988	0.005	-0.995	-0.99
104	stable	-44.375	15	0	0	-0.995	-0.067
105	stable	-44.36	15	-0.988	0.005	-0.995	-0.99
106	stable	-44.36	15	0	0	-0.995	-0.067
107	stable	-44.237	15	-0.988	0.005	-0.995	-0.99
108	stable	-44.237	15	0	0	-0.995	-0.067
109	stable	-43.68	15	-0.987	0.006	-0.994	-0.99
110	stable	-43.68	15	0	0	-0.994	-0.067
111	stable	-43.68	15	-0.987	0.006	-0.994	-0.99
112	stable	-43.68	15	0	0	-0.994	-0.067
113	stable	-43.315	15	-0.987	0.006	-0.994	-0.99
114	stable	-43.315	15	0	0	-0.994	-0.067
115	stable	-42.889	15	-0.987	0.006	-0.994	-0.99
116	stable	-42.889	15	0	0	-0.993	-0.067
117	stable	-42.788	15	-0.987	0.006	-0.994	-0.99
118	stable	-42.788	15	0	0	-0.993	-0.067
119	stable	-42.567	15	-0.987	0.006	-0.993	-0.99
120	stable	-42.567	15	0	0	-0.993	-0.067
121	stable	-42.442	15	-0.986	0.007	-0.993	-0.99
122	stable	-42.442	15	0	0	-0.993	-0.067
123	stable	-42.222	15	-0.986	0.007	-0.993	-0.99
124	stable	-42.222	15	0	0	-0.993	-0.067
125	stable	-42.019	15	-0.986	0.007	-0.993	-0.99
126	stable	-42.019	15	0	0	-0.993	-0.067
127	stable	-41.897	15	-0.986	0.007	-0.993	-0.99
128	stable	-41.897	15	0	0	-0.993	-0.067
129	stable	-41.708	15	-0.986	0.007	-0.993	-0.99
130	stable	-41.708	15	0	0	-0.992	-0.067
131	stable	-41.691	15	-0.986	0.007	-0.993	-0.99
132	stable	-41.691	15	0	0	-0.992	-0.067
133	stable	-41.673	15	-0.986	0.007	-0.993	-0.99
134	stable	-41.673	15	0	0	-0.992	-0.067
135	stable	-41.606	15	-0.986	0.007	-0.993	-0.99
136	stable	-41.606	15	0	0	-0.992	-0.067
137	stable	-41.532	15	-0.986	0.007	-0.993	-0.99
138	stable	-41.532	15	0	0	-0.992	-0.067
139	stable	-41.507	15	-0.986	0.007	-0.992	-0.99
140	stable	-41.507	15	0	0	-0.992	-0.067
141	stable	-41.339	15	-0.985	0.008	-0.992	-0.99
142	stable	-41.339	15	0	0	-0.992	-0.067
143	stable	-41.295	15	-0.985	0.008	-0.992	-0.99
144	stable	-41.295	15	0	0	-0.992	-0.067
145	stable	-41.098	15	-0.985	0.008	-0.992	-0.99
146	stable	-41.098	15	0	0	-0.992	-0.067
147	stable	-41.024	15	-0.985	0.008	-0.992	-0.99
148	stable	-41.024	15	0	0	-0.992	-0.067
149	stable	-40.891	15	-0.985	0.008	-0.992	-0.99
150	stable	-40.891	15	0	0	-0.991	-0.067
151	stable	-40.885	15	-0.985	0.008	-0.992	-0.99
152	stable	-40.885	15	0	0	-0.991	-0.067
153	stable	-40.7	15	-0.985	0.008	-0.992	-0.99
154	stable	-40.7	15	0	0	-0.991	-0.067
155	stable	-40.589	15	-0.985	0.008	-0.992	-0.99
156	stable	-40.589	15	0	0	-0.991	-0.067
157	stable	-40.579	15	-0.985	0.008	-0.992	-0.99
158	stable	-40.579	15	0	0	-0.991	-0.067
159	stable	-40.534	15	-0.985	0.008	-0.992	-0.99
160	stable	-40.534	15	0	0	-0.991	-0.067
161	stable	-40.503	15	-0.985	0.008	-0.991	-0.99
162	stable	-40.503	15	0	0	-0.991	-0.067
163	stable	-40.473	15	-0.985	0.008	-0.991	-0.99
164	stable	-40.473	15	0	0	-0.991	-0.067
165	stable	-40.328	15	-0.984	0.009	-0.991	-0.99
166	stable	-40.328	15	0	0	-0.991	-0.067
167	stable	-40.321	15	-0.984	0.009	-0.991	-0.99
168	stable	-40.321	15	0	0	-0.991	-0.067
169	stable	-40.235	15	-0.984	0.009	-0.991	-0.99
170	stable	-40.235	15	0	0	-0.991	-0.067
171	stable	-40.162	15	-0.984	0.009	-0.991	-0.99
172	stable	-40.162	15	0	0	-0.991	-0.067
173	stable	-39.995	15	-0.984	0.009	-0.991	-0.99
174	stable	-39.995	15	0	0	-0.99	-0.067
175	stable	-39.969	15	-0.984	0.009	-0.991	-0.99
176	stable	-39.969	15	0	0	-0.99	-0.067
177	stable	-39.891	15	-0.984	0.009	-0.991	-0.99
178	stable	-39.891	15	0	0	-0.99	-0.067
179	stable	-39.874	15	-0.984	0.009	-0.991	-0.99
180	stable	-39.874	15	0	0	-0.99	-0.067
181	stable	-39.781	15	-0.984	0.009	-0.991	-0.99
182	stable	-39.781	15	0	0	-0.99	-0.067
183	stable	-39.458	15	-0.983	0.01	-0.99	-0.99
184	stable	-39.458	15	0	0	-0.99	-0.067
185	stable	-39.37	15	-0.983	0.01	-0.99	-0.99
186	stable	-39.37	15	0	0	-0.99	-0.067
187	stable	-39.248	15	-0.983	0.01	-0.99	-0.99
188	stable	-39.248	15	0	0	-0.989	-0.067
189	stable	-39.094	15	-0.983	0.01	-0.99	-0.989
190	stable	-39.094	15	0	0	-0.989	-0.067
191	stable	-39.071	15	-0.983	0.01	-0.99	-0.989
192	stable	-39.071	15	0	0	-0.989	-0.067
193	stable	-39.056	15	-0.983	0.01	-0.99	-0.989
194	stable	-39.056	15	0	0	-0.989	-0.067
195	stable	-38.931	15	-0.983	0.01	-0.99	-0.989
196	stable	-38.931	15	0	0	-0.989	-0.067
197	stable	-38.893	15	-0.983	0.01	-0.99	-0.989
198	stable	-38.893	15	0	0	-0.989	-0.067
199	stable	-38.887	15	-0.983	0.01	-0.99	-0.989
200	stable	-38.887	15	0	0	-0.989	-0.067
201	stable	-38.711	15	-0.982	0.011	-0.989	-0.989
202	stable	-38.711	15	0	0	-0.989	-0.067
203	stable	-38.538	15	-0.982	0.011	-0.989	-0.989
204	stable	-38.538	15	0	0	-0.988	-0.067
205	stable	-38.466	15	-0.982	0.011	-0.989	-0.989
206	stable	-38.466	15	0	0	-0.988	-0.067
207	stable	-38.405	15	-0.982	0.011	-0.989	-0.989
208	stable	-38.405	15	0	0	-0.988	-0.067
209	stable	-38.227	15	-0.982	0.011	-0.989	-0.989
210	stable	-38.227	15	0	0	-0.988	-0.067
211	stable	-38.195	15	-0.982	0.011	-0.989	-0.989
212	stable	-38.195	15	0	0	-0.988	-0.067
213	stable	-38.098	15	-0.982	0.011	-0.988	-0.989
214	stable	-38.098	15	0	0	-0.988	-0.067
215	stable	-37.99	15	-0.981	0.012	-0.988	-0.989
216	stable	-37.99	15	0	0	-0.987	-0.067
217	stable	-37.946	15	-0.981	0.012	-0.988	-0.989
218	stable	-37.946	15	0	0	-0.987	-0.067
219	stable	-37.506	15	-0.981	0.012	-0.988	-0.989
220	stable	-37.506	15	0	0	-0.987	-0.067
221	stable	-37.491	15	-0.981	0.012	-0.988	-0.989
222	stable	-37.491	15	0	0	-0.987	-0.067
223	stable	-37.465	15	-0.981	0.012	-0.988	-0.989
224	stable	-37.465	15	0	0	-0.987	-0.067
225	stable	-37.447	15	-0.981	0.012	-0.988	-0.989
226	stable	-37.447	15	0	0	-0.987	-0.067
227	stable	-37.432	15	-0.981	0.012	-0.988	-0.989
228	stable	-37.432	15	0	0	-0.986	-0.067
229	stable	-37.368	15	-0.981	0.012	-0.987	-0.989
230	stable	-37.368	15	0	0	-0.986	-0.067
231	stable	-37.27	15	-0.98	0.013	-0.987	-0.989
232	stable	-37.27	15	0	0	-0.986	-0.067
233	stable	-37.108	15	-0.98	0.013	-0.987	-0.989
234	stable	-37.108	15	0	0	-0.986	-0.067
235	stable	-36.714	15	-0.98	0.013	-0.986	-0.989
236	stable	-36.714	15	0	0	-0.985	-0.067
237	stable	-36.664	15	-0.979	0.014	-0.986	-0.989
238	stable	-36.664	15	0	0	-0.985	-0.067
239	stable	-36.583	15	-0.979	0.014	-0.986	-0.989
240	stable	-36.583	15	0	0	-0.985	-0.067
241	stable	-36.365	15	-0.979	0.014	-0.986	-0.989
242	stable	-36.365	15	0	0	-0.984	-0.067
243	stable	-36.318	15	-0.979	0.014	-0.986	-0.989
244	stable	-36.318	15	0	0	-0.984	-0.067
245	stable	-36.299	15	-0.979	0.014	-0.986	-0.989
246	stable	-36.299	15	0	0	-0.984	-0.067
247	stable	-36.086	15	-0.978	0.015	-0.985	-0.989
248	stable	-36.086	15	0	0	-0.984	-0.067
249	stable	-35.851	15	-0.978	0.015	-0.985	-0.989
250	stable	-35.851	15	0	0	-0.983	-0.067
251	stable	-35.759	15	-0.978	0.015	-0.985	-0.989
252	stable	-35.759	15	0	0	-0.983	-0.067
253	stable	-35.607	15	-0.978	0.015	-0.984	-0.989
254	stable	-35.607	15	0	0	-0.983	-0.067
255	stable	-35.336	15	-0.977	0.016	-0.984	-0.989
256	stable	-35.336	15	0	0	-0.982	-0.067
257	stable	-35.303	15	-0.977	0.016	-0.984	-0.989
258	stable	-35.303	15	0	0	-0.982	-0.067
259	stable	-35.044	15	-0.976	0.016	-0.983	-0.989
260	stable	-35.044	15	0	0	-0.981	-0.067
261	stable	-35.021	15	-0.976	0.016	-0.983	-0.989
262	stable	-35.021	15	0	0	-0.981	-0.067
263	stable	-34.889	15	-0.976	0.017	-0.983	-0.989
264	stable	-34.889	15	0	0	-0.981	-0.067
265	stable	-34.768	15	-0.976	0.017	-0.983	-0.989
266	stable	-34.768	15	0	0	-0.981	-0.067
267	stable	-34.732	15	-0.976	0.017	-0.983	-0.989
268	stable	-34.732	15	0	0	-0.981	-0.067
269	stable	-34.648	15	-0.976	0.017	-0.982	-0.989
270	stable	-34.648	15	0	0	-0.98	-0.067
271	stable	-34.614	15	-0.976	0.017	-0.982	-0.989
272	stable	-34.614	15	0	0	-0.98	-0.067
273	stable	-34.592	15	-0.976	0.017	-0.982	-0.989
274	stable	-34.592	15	0	0	-0.98	-0.067
275	stable	-34.446	15	-0.975	0.018	-0.982	-0.989
276	stable	-34.446	15	0	0	-0.98	-0.067
277	stable	-34.379	15	-0.975	0.018	-0.982	-0.989
278	stable	-34.379	15	0	0	-0.98	-0.067
279	stable	-34.221	15	-0.975	0.018	-0.982	-0.989
280	stable	-34.221	15	0	0	-0.979	-0.067
281	stable	-34.094	15	-0.975	0.018	-0.981	-0.989
282	stable	-34.094	15	0	0	-0.979	-0.067
283	stable	-34.073	15	-0.974	0.018	-0.981	-0.989
284	stable	-34.073	15	0	0	-0.979	-0.067
285	stable	-33.991	15	-0.974	0.019	-0.981	-0.989
286	stable	-33.991	15	0	0	-0.979	-0.067
287	stable	-33.804	15	-0.974	0.019	-0.981	-0.989
288	stable	-33.804	15	0	0	-0.978	-0.067
289	stable	-33.768	15	-0.974	0.019	-0.981	-0.989
290	stable	-33.768	15	0	0	-0.978	-0.067
291	stable	-33.64	15	-0.973	0.019	-0.98	-0.989
292	stable	-33.64	15	0	0	-0.978	-0.067
293	stable	-33.482	15	-0.973	0.02	-0.98	-0.989
294	stable	-33.482	15	0	0	-0.977	-0.067
295	stable	-33.35	15	-0.973	0.02	-0.98	-0.989
296	stable	-33.35	15	0	0	-0.977	-0.067
297	stable	-33.344	15	-0.973	0.02	-0.98	-0.989
298	stable	-33.344	15	0	0	-0.977	-0.067
299	stable	-33.167	15	-0.972	0.02	-0.979	-0.989
300	stable	-33.167	15	0	0	-0.976	-0.067
301	stable	-33.162	15	-0.972	0.021	-0.979	-0.989
302	stable	-33.162	15	0	0	-0.976	-0.067
303	stable	-32.873	15	-0.972	0.021	-0.978	-0.989
304	stable	-32.873	15	0	0	-0.975	-0.067
305	stable	-32.561	15	-0.971	0.022	-0.978	-0.989
306	stable	-32.561	15	0	0	-0.974	-0.067
307	stable	-32.51	15	-0.971	0.022	-0.977	-0.989
308	stable	-32.51	15	0	0	-0.974	-0.067
309	stable	-32.454	15	-0.971	0.022	-0.977	-0.989
310	stable	-32.454	15	0	0	-0.974	-0.067
311	stable	-32.419	15	-0.97	0.022	-0.977	-0.989
312	stable	-32.419	15	0	0	-0.974	-0.067
313	stable	-32.412	15	-0.97	0.022	-0.977	-0.989
314	stable	-32.412	15	0	0	-0.974	-0.067
315	stable	-32.344	15	-0.97	0.023	-0.977	-0.989
316	stable	-32.344	15	0	0	-0.974	-0.067
317	stable	-32.169	15	-0.97	0.023	-0.977	-0.989
318	stable	-32.169	15	0	0	-0.973	-0.067
319	stable	-32.026	15	-0.969	0.023	-0.976	-0.989
320	stable	-32.026	15	0	0	-0.972	-0.067
321	stable	-32.009	15	-0.969	0.023	-0.976	-0.989
322	stable	-32.009	15	0	0	-0.972	-0.067
323	stable	-31.909	15	-0.969	0.024	-0.976	-0.989
324	stable	-31.909	15	0	0	-0.972	-0.067
325	stable	-31.788	15	-0.969	0.024	-0.976	-0.989
326	stable	-31.788	15	0	0	-0.972	-0.067
327	stable	-31.72	15	-0.969	0.024	-0.975	-0.989
328	stable	-31.72	15	0	0	-0.971	-0.067
329	stable	-31.69	15	-0.968	0.024	-0.975	-0.989
330	stable	-31.69	15	0	0	-0.971	-0.067
331	stable	-31.633	15	-0.968	0.024	-0.975	-0.989
332	stable	-31.633	15	0	0	-0.971	-0.067
333	stable	-31.624	15	-0.968	0.024	-0.975	-0.989
334	stable	-31.624	15	0	0	-0.971	-0.067
335	stable	-31.525	15	-0.968	0.025	-0.975	-0.989
336	stable	-31.525	15	0	0	-0.971	-0.067
337	stable	-31.508	15	-0.968	0.025	-0.975	-0.989
338	stable	-31.508	15	0	0	-0.97	-0.067
339	stable	-31.444	15	-0.968	0.025	-0.975	-0.989
340	stable	-31.444	15	0	0	-0.97	-0.067
341	stable	-31.252	15	-0.967	0.025	-0.974	-0.989
342	stable	-31.252	15	0	0	-0.969	-0.067
343	stable	-31.249	15	-0.967	0.026	-0.974	-0.989
344	stable	-31.249	15	0	0	-0.969	-0.067
345	stable	-31.24	15	-0.967	0.026	-0.974	-0.989
346	stable	-31.24	15	0	0	-0.969	-0.067
347	stable	-31.225	15	-0.967	0.026	-0.974	-0.989
348	stable	-31.225	15	0	0	-0.969	-0.067
349	stable	-31.044	15	-0.967	0.026	-0.973	-0.989
350	stable	-31.044	15	0	0	-0.969	-0.067
351	stable	-30.847	15	-0.966	0.027	-0.973	-0.989
352	stable	-30.847	15	0	0	-0.968	-0.067
353	stable	-30.845	15	-0.966	0.027	-0.973	-0.989
354	stable	-30.845	15	0	0	-0.968	-0.067
355	stable	-30.823	15	-0.966	0.027	-0.973	-0.989
356	stable	-30.823	15	0	0	-0.968	-0.067
357	stable	-30.79	15	-0.966	0.027	-0.973	-0.989
358	stable	-30.79	15	0	0	-0.968	-0.067
359	stable	-30.781	15	-0.966	0.027	-0.973	-0.989
360	stable	-30.781	15	0	0	-0.968	-0.067
361	stable	-30.748	15	-0.966	0.027	-0.972	-0.989
362	stable	-30.748	15	0	0	-0.967	-0.067
363	stable	-30.745	15	-0.966	0.027	-0.972	-0.989
364	stable	-30.745	15	0	0	-0.967	-0.067
365	stable	-30.635	15	-0.965	0.027	-0.972	-0.989
366	stable	-30.635	15	0	0	-0.967	-0.067
367	stable	-30.602	15	-0.965	0.027	-0.972	-0.989
368	stable	-30.602	15	0	0	-0.967	-0.067
369	stable	-30.574	15	-0.965	0.027	-0.972	-0.989
370	stable	-30.574	15	0	0	-0.967	-0.067
371	stable	-30.535	15	-0.965	0.028	-0.972	-0.989
372	stable	-30.535	15	0	0	-0.966	-0.067
373	stable	-30.311	15	-0.964	0.028	-0.971	-0.988
374	stable	-30.311	15	0	0	-0.965	-0.067
375	stable	-30.129	15	-0.964	0.029	-0.97	-0.988
376	stable	-30.129	15	0	0	-0.965	-0.067
377	stable	-29.972	15	-0.963	0.029	-0.97	-0.988
378	stable	-29.972	15	0	0	-0.964	-0.067
379	stable	-29.967	15	-0.963	0.029	-0.97	-0.988
380	stable	-29.967	15	0	0	-0.964	-0.067
381	stable	-29.928	15	-0.963	0.03	-0.97	-0.988
382	stable	-29.928	15	0	0	-0.964	-0.067
383	stable	-29.784	15	-0.963	0.03	-0.969	-0.988
384	stable	-29.784	15	0	0	-0.963	-0.067
385	stable	-29.677	15	-0.962	0.03	-0.969	-0.988
386	stable	-29.677	15	0	0	-0.962	-0.067
387	stable	-29.432	15	-0.961	0.031	-0.968	-0.988
388	stable	-29.432	15	0	0	-0.961	-0.067
389	stable	-29.384	15	-0.961	0.031	-0.968	-0.988
390	stable	-29.384	15	0	0	-0.961	-0.067
391	stable	-29.202	15	-0.961	0.032	-0.967	-0.988
392	stable	-29.202	15	0	0	-0.96	-0.067
393	stable	-29.024	15	-0.96	0.033	-0.967	-0.988
394	stable	-29.024	15	0	0	-0.959	-0.067
395	stable	-28.975	15	-0.96	0.033	-0.966	-0.988
396	stable	-28.975	15	0	0	-0.959	-0.067
397	stable	-28.895	15	-0.959	0.033	-0.966	-0.988
398	stable	-28.895	15	0	0	-0.958	-0.067
399	stable	-28.807	15	-0.959	0.033	-0.966	-0.988
400	stable	-28.807	15	0	0	-0.958	-0.067
401	stable	-28.753	15	-0.959	0.034	-0.966	-0.988
402	stable	-28.753	15	0	0	-0.958	-0.067
403	stable	-28.747	15	-0.959	0.034	-0.966	-0.988
404	stable	-28.747	15	0	0	-0.958	-0.067
405	stable	-28.674	15	-0.959	0.034	-0.965	-0.988
406	stable	-28.674	15	0	0	-0.957	-0.067
407	stable	-28.534	15	-0.958	0.034	-0.965	-0.988
408	stable	-28.534	15	0	0	-0.956	-0.067
409	stable	-28.318	15	-0.957	0.035	-0.964	-0.988
410	stable	-28.318	15	0	0	-0.955	-0.067
411	stable	-28.092	15	-0.956	0.036	-0.963	-0.988
412	stable	-28.092	15	0	0	-0.954	-0.067
413	stable	-27.923	15	-0.956	0.037	-0.962	-0.988
414	stable	-27.923	15	0	0	-0.953	-0.067
415	stable	-27.718	15	-0.955	0.037	-0.962	-0.988
416	stable	-27.718	15	0	0	-0.952	-0.067
417	stable	-27.658	15	-0.955	0.038	-0.961	-0.988
418	stable	-27.658	15	0	0	-0.951	-0.067
419	stable	-27.524	15	-0.954	0.038	-0.961	-0.987
420	stable	-27.524	15	0	0	-0.95	-0.067
421	stable	-27.48	15	-0.954	0.038	-0.961	-0.987
422	stable	-27.48	15	0	0	-0.95	-0.067
423	stable	-27.427	15	-0.954	0.039	-0.96	-0.987
424	stable	-27.427	15	0	0	-0.95	-0.067
425	stable	-27.377	15	-0.954	0.039	-0.96	-0.987
426	stable	-27.377	15	0	0	-0.949	-0.067
427	stable	-27.094	15	-0.952	0.04	-0.959	-0.987
428	stable	-27.094	15	0	0	-0.947	-0.067
429	stable	-26.945	15	-0.952	0.041	-0.958	-0.987
430	stable	-26.945	15	0	0	-0.946	-0.067
431	stable	-26.933	15	-0.952	0.041	-0.958	-0.987
432	stable	-26.933	15	0	0	-0.946	-0.067
433	stable	-26.885	15	-0.951	0.041	-0.958	-0.987
434	stable	-26.885	15	0	0	-0.946	-0.067
435	stable	-26.684	15	-0.951	0.042	-0.957	-0.987
436	stable	-26.684	15	0	0	-0.945	-0.067
437	stable	-26.615	15	-0.95	0.042	-0.957	-0.987
438	stable	-26.615	15	0	0	-0.944	-0.067
439	stable	-26.552	15	-0.95	0.042	-0.957	-0.987
440	stable	-26.552	15	0	0	-0.944	-0.067
441	stable	-26.438	15	-0.949	0.043	-0.956	-0.987
442	stable	-26.438	15	0	0	-0.943	-0.067
443	stable	-26.344	15	-0.949	0.043	-0.956	-0.987
444	stable	-26.344	15	0	0	-0.942	-0.067
445	stable	-26.151	15	-0.948	0.044	-0.955	-0.987
446	stable	-26.151	15	0	0	-0.941	-0.067
447	stable	-26.04	15	-0.948	0.044	-0.954	-0.987
448	stable	-26.04	15	0	0	-0.94	-0.067
449	stable	-25.737	15	-0.946	0.046	-0.953	-0.987
450	stable	-25.737	15	0	0	-0.937	-0.067
451	stable	-25.727	15	-0.946	0.046	-0.953	-0.987
452	stable	-25.727	15	0	0	-0.937	-0.067
453	stable	-25.686	15	-0.946	0.046	-0.953	-0.986
454	stable	-25.686	15	0	0	-0.937	-0.067
455	stable	-25.573	15	-0.945	0.047	-0.952	-0.986
456	stable	-25.573	15	0	0	-0.936	-0.067
457	stable	-25.52	15	-0.945	0.047	-0.952	-0.986
458	stable	-25.52	15	0	0	-0.936	-0.067
459	stable	-25.442	15	-0.945	0.047	-0.951	-0.986
460	stable	-25.442	15	0	0	-0.935	-0.067
461	stable	-25.353	15	-0.944	0.048	-0.951	-0.986
462	stable	-25.353	15	0	0	-0.934	-0.067
463	stable	-25.324	15	-0.944	0.048	-0.951	-0.986
464	stable	-25.324	15	0	0	-0.934	-0.067
465	stable	-25.238	15	-0.944	0.048	-0.95	-0.986
466	stable	-25.238	15	0	0	-0.933	-0.067
467	stable	-25.191	15	-0.944	0.048	-0.95	-0.986
468	stable	-25.191	15	0	0	-0.933	-0.067
469	stable	-25.132	15	-0.943	0.049	-0.95	-0.986
470	stable	-25.132	15	0	0	-0.932	-0.067
471	stable	-25.121	15	-0.943	0.049	-0.95	-0.986
472	stable	-25.121	15	0	0	-0.932	-0.067
473	stable	-25.001	15	-0.943	0.049	-0.949	-0.986
474	stable	-25.001	15	0	0	-0.931	-0.067
475	stable	-24.821	15	-0.942	0.05	-0.948	-0.986
476	stable	-24.821	15	0	0	-0.93	-0.067
477	stable	-24.659	15	-0.941	0.051	-0.947	-0.986
478	stable	-24.659	15	0	0	-0.928	-0.067
479	stable	-24.636	15	-0.941	0.051	-0.947	-0.986
480	stable	-24.636	15	0	0	-0.928	-0.067
481	stable	-24.571	15	-0.94	0.051	-0.947	-0.986
482	stable	-24.571	15	0	0	-0.927	-0.067
483	stable	-24.562	15	-0.94	0.051	-0.947	-0.986
484	stable	-24.562	15	0	0	-0.927	-0.067
485	stable	-24.524	15	-0.94	0.052	-0.947	-0.986
486	stable	-24.524	15	0	0	-0.927	-0.067
487	stable	-24.506	15	-0.94	0.052	-0.947	-0.986
488	stable	-24.506	15	0	0	-0.927	-0.067
489	stable	-24.422	15	-0.94	0.052	-0.946	-0.986
490	stable	-24.422	15	0	0	-0.926	-0.067
491	stable	-24.33	15	-0.939	0.052	-0.946	-0.985
492	stable	-24.33	15	0	0	-0.925	-0.067
493	stable	-24.099	15	-0.938	0.054	-0.944	-0.985
494	stable	-24.099	15	0	0	-0.923	-0.067
495	stable	-24.059	15	-0.938	0.054	-0.944	-0.985
496	stable	-24.059	15	0	0	-0.922	-0.067
497	stable	-24.042	15	-0.938	0.054	-0.944	-0.985
498	stable	-24.042	15	0	0	-0.922	-0.067
499	stable	-23.915	15	-0.937	0.055	-0.943	-0.985
500	stable	-23.915	15	0	0	-0.921	-0.067
501	stable	-23.632	15	-0.935	0.056	-0.942	-0.985
502	stable	-23.632	15	0	0	-0.918	-0.067
503	stable	-23.282	15	-0.933	0.058	-0.94	-0.985
504	stable	-23.282	15	0	0	-0.914	-0.067
505	stable	-23.252	15	-0.933	0.058	-0.94	-0.985
506	stable	-23.252	15	0	0	-0.914	-0.067
507	stable	-23.231	15	-0.933	0.058	-0.94	-0.984
508	stable	-23.231	15	0	0	-0.914	-0.067
509	stable	-23.093	15	-0.932	0.059	-0.939	-0.984
510	stable	-23.093	15	0	0	-0.912	-0.067
511	stable	-23.028	15	-0.932	0.059	-0.938	-0.984
512	stable	-23.028	15	0	0	-0.911	-0.067
513	stable	-23.025	15	-0.932	0.059	-0.938	-0.984
514	stable	-23.025	15	0	0	-0.911	-0.067
515	stable	-23.011	15	-0.932	0.059	-0.938	-0.984
516	stable	-23.011	15	0	0	-0.911	-0.067
517	stable	-22.963	15	-0.931	0.06	-0.938	-0.984
518	stable	-22.963	15	0	0	-0.911	-0.067
519	stable	-22.962	15	-0.931	0.06	-0.938	-0.984
520	stable	-22.962	15	0	0	-0.911	-0.067
521	stable	-22.925	15	-0.931	0.06	-0.938	-0.984
522	stable	-22.925	15	0	0	-0.91	-0.067
523	stable	-22.826	15	-0.931	0.06	-0.937	-0.984
524	stable	-22.826	15	0	0	-0.909	-0.067
525	stable	-22.724	15	-0.93	0.061	-0.937	-0.984
526	stable	-22.724	15	0	0	-0.908	-0.067
527	stable	-22.709	15	-0.93	0.061	-0.936	-0.984
528	stable	-22.709	15	0	0	-0.908	-0.067
529	stable	-22.585	15	-0.929	0.062	-0.936	-0.984
530	stable	-22.585	15	0	0	-0.906	-0.067
531	stable	-22.56	15	-0.929	0.062	-0.936	-0.984
532	stable	-22.56	15	0	0	-0.906	-0.067
533	stable	-22.149	15	-0.926	0.064	-0.933	-0.983
534	stable	-22.149	15	0	0	-0.901	-0.067
535	stable	-22.091	15	-0.926	0.065	-0.933	-0.983
536	stable	-22.091	15	0	0	-0.9	-0.067
537	stable	-21.883	15	-0.925	0.066	-0.931	-0.983
538	stable	-21.883	15	0	0	-0.897	-0.067
539	stable	-21.761	15	-0.924	0.067	-0.931	-0.983
540	stable	-21.761	15	0	0	-0.896	-0.067
541	stable	-21.528	15	-0.922	0.068	-0.929	-0.983
542	stable	-21.528	15	0	0	-0.893	-0.067
543	stable	-21.464	15	-0.922	0.068	-0.929	-0.982
544	stable	-21.464	15	0	0	-0.892	-0.067
545	stable	-21.439	15	-0.922	0.068	-0.928	-0.982
546	stable	-21.439	15	0	0	-0.892	-0.067
547	stable	-21.289	15	-0.921	0.069	-0.927	-0.982
548	stable	-21.289	15	0	0	-0.889	-0.067
549	stable	-21.138	15	-0.92	0.07	-0.926	-0.982
550	stable	-21.138	15	0	0	-0.887	-0.067
551	stable	-20.885	15	-0.918	0.072	-0.925	-0.982
552	stable	-20.885	15	0	0	-0.884	-0.067
553	stable	-20.79	15	-0.918	0.072	-0.924	-0.982
554	stable	-20.79	15	0	0	-0.882	-0.067
555	stable	-20.767	15	-0.917	0.073	-0.924	-0.981
556	stable	-20.767	15	0	0	-0.882	-0.067
557	stable	-20.766	15	-0.917	0.073	-0.924	-0.981
558	stable	-20.766	15	0	0	-0.882	-0.067
559	stable	-20.594	15	-0.916	0.074	-0.923	-0.981
560	stable	-20.594	15	0	0	-0.879	-0.067
561	stable	-20.499	15	-0.916	0.074	-0.922	-0.981
562	stable	-20.499	15	0	0	-0.878	-0.067
563	stable	-20.491	15	-0.916	0.074	-0.922	-0.981
564	stable	-20.491	15	0	0	-0.878	-0.067
565	stable	-20.313	15	-0.914	0.075	-0.921	-0.981
566	stable	-20.313	15	0	0	-0.875	-0.067
567	stable	-20.275	15	-0.914	0.076	-0.921	-0.981
568	stable	-20.275	15	0	0	-0.874	-0.067
569	stable	-20.236	15	-0.914	0.076	-0.92	-0.981
570	stable	-20.236	15	0	0	-0.874	-0.067
571	stable	-20.089	15	-0.913	0.077	-0.919	-0.98
572	stable	-20.089	15	0	0	-0.871	-0.067
573	stable	-19.955	15	-0.912	0.078	-0.918	-0.98
574	stable	-19.955	15	0	0	-0.869	-0.067
575	stable	-19.928	15	-0.912	0.078	-0.918	-0.98
576	stable	-19.928	15	0	0	-0.869	-0.067
577	stable	-19.292	15	-0.907	0.082	-0.913	-0.979
578	stable	-19.292	15	0	0	-0.858	-0.067
579	stable	-19.057	15	-0.905	0.084	-0.912	-0.979
580	stable	-19.057	15	0	0	-0.854	-0.067
581	stable	-18.984	15	-0.905	0.084	-0.911	-0.978
582	stable	-18.984	15	0	0	-0.853	-0.067
583	stable	-18.968	15	-0.904	0.084	-0.911	-0.978
584	stable	-18.968	15	0	0	-0.852	-0.067
585	stable	-18.939	15	-0.904	0.085	-0.911	-0.978
586	stable	-18.939	15	0	0	-0.852	-0.067
587	stable	-18.841	15	-0.903	0.085	-0.91	-0.978
588	stable	-18.841	15	0	0	-0.85	-0.067
589	stable	-18.809	15	-0.903	0.085	-0.91	-0.978
590	stable	-18.809	15	0	0	-0.849	-0.067
591	stable	-18.608	15	-0.902	0.087	-0.908	-0.978
592	stable	-18.608	15	0	0	-0.846	-0.067
593	stable	-18.504	15	-0.901	0.088	-0.907	-0.977
594	stable	-18.504	15	0	0	-0.844	-0.067
595	stable	-18.418	15	-0.9	0.088	-0.907	-0.977
596	stable	-18.418	15	0	0	-0.842	-0.067
597	stable	-18.314	15	-0.899	0.089	-0.906	-0.977
598	stable	-18.314	15	0	0	-0.84	-0.067
599	stable	-18.203	15	-0.898	0.09	-0.905	-0.977
600	stable	-18.203	15	0	0	-0.838	-0.067
601	stable	-18.118	15	-0.898	0.09	-0.904	-0.977
602	stable	-18.118	15	0	0	-0.836	-0.067
603	stable	-17.776	15	-0.895	0.093	-0.901	-0.976
604	stable	-17.776	15	0	0	-0.829	-0.067
605	stable	-17.743	15	-0.895	0.093	-0.901	-0.976
606	stable	-17.743	15	0	0	-0.828	-0.067
607	stable	-17.707	15	-0.894	0.093	-0.901	-0.976
608	stable	-17.707	15	0	0	-0.828	-0.067
609	stable	-17.695	15	-0.894	0.093	-0.901	-0.976
610	stable	-17.695	15	0	0	-0.827	-0.067
611	stable	-17.695	15	-0.894	0.093	-0.901	-0.976
612	stable	-17.695	15	0	0	-0.827	-0.067
613	stable	-17.674	15	-0.894	0.094	-0.901	-0.976
614	stable	-17.674	15	0	0	-0.827	-0.067
615	stable	-17.64	15	-0.894	0.094	-0.9	-0.976
616	stable	-17.64	15	0	0	-0.826	-0.067
617	stable	-17.533	15	-0.893	0.095	-0.899	-0.975
618	stable	-17.533	15	0	0	-0.824	-0.067
619	stable	-17.481	15	-0.893	0.095	-0.899	-0.975
620	stable	-17.481	15	0	0	-0.823	-0.067
621	stable	-17.468	15	-0.892	0.095	-0.899	-0.975
622	stable	-17.468	15	0	0	-0.823	-0.067
623	stable	-17.459	15	-0.892	0.095	-0.899	-0.975
624	stable	-17.459	15	0	0	-0.822	-0.067
625	stable	-17.377	15	-0.892	0.096	-0.898	-0.975
626	stable	-17.377	15	0	0	-0.821	-0.067
627	stable	-17.274	15	-0.891	0.096	-0.897	-0.975
628	stable	-17.274	15	0	0	-0.818	-0.067
629	stable	-17.242	15	-0.891	0.097	-0.897	-0.975
630	stable	-17.242	15	0	0	-0.818	-0.067
631	stable	-17.235	15	-0.891	0.097	-0.897	-0.975
632	stable	-17.235	15	0	0	-0.817	-0.067
633	stable	-16.885	15	-0.888	0.099	-0.894	-0.974
634	stable	-16.885	15	0	0	-0.81	-0.067
635	stable	-16.871	15	-0.887	0.099	-0.894	-0.974
636	stable	-16.871	15	0	0	-0.809	-0.067
637	stable	-16.599	15	-0.885	0.102	-0.891	-0.973
638	stable	-16.599	15	0	0	-0.803	-0.067
639	stable	-16.596	15	-0.885	0.102	-0.891	-0.973
640	stable	-16.596	15	0	0	-0.803	-0.067
641	stable	-16.539	15	-0.885	0.102	-0.891	-0.973
642	stable	-16.539	15	0	0	-0.801	-0.067
643	stable	-16.384	15	-0.883	0.103	-0.89	-0.972
644	stable	-16.384	15	0	0	-0.798	-0.067
645	stable	-16.371	15	-0.883	0.103	-0.889	-0.972
646	stable	-16.371	15	0	0	-0.797	-0.067
647	stable	-16.065	15	-0.88	0.106	-0.887	-0.971
648	stable	-16.065	15	0	0	-0.79	-0.067
649	stable	-16.055	15	-0.88	0.106	-0.887	-0.971
650	stable	-16.055	15	0	0	-0.79	-0.067
651	stable	-16.001	15	-0.88	0.106	-0.886	-0.971
652	stable	-16.001	15	0	0	-0.788	-0.067
653	stable	-15.956	15	-0.879	0.106	-0.886	-0.971
654	stable	-15.956	15	0	0	-0.787	-0.067
655	stable	-15.86	15	-0.879	0.107	-0.885	-0.971
656	stable	-15.86	15	0	0	-0.785	-0.067
657	stable	-15.842	15	-0.878	0.107	-0.885	-0.971
658	stable	-15.842	15	0	0	-0.784	-0.067
659	stable	-15.783	15	-0.878	0.108	-0.884	-0.971
660	stable	-15.783	15	0	0	-0.783	-0.067
661	stable	-15.762	15	-0.878	0.108	-0.884	-0.97
662	stable	-15.762	15	0	0	-0.782	-0.067
663	stable	-15.75	15	-0.878	0.108	-0.884	-0.97
664	stable	-15.75	15	0	0	-0.782	-0.067
665	stable	-15.349	15	-0.874	0.111	-0.88	-0.969
666	stable	-15.349	15	0	0	-0.771	-0.067
667	stable	-15.325	15	-0.874	0.111	-0.88	-0.969
668	stable	-15.325	15	0	0	-0.771	-0.067
669	stable	-15.282	15	-0.873	0.112	-0.88	-0.969
670	stable	-15.282	15	0	0	-0.769	-0.067
671	stable	-15.18	15	-0.872	0.113	-0.879	-0.969
672	stable	-15.18	15	0	0	-0.767	-0.067
673	stable	-15.002	15	-0.871	0.114	-0.877	-0.968
674	stable	-15.002	15	0	0	-0.762	-0.067
675	stable	-14.897	15	-0.87	0.115	-0.876	-0.968
676	stable	-14.897	15	0	0	-0.759	-0.067
677	stable	-14.862	15	-0.869	0.115	-0.876	-0.968
678	stable	-14.862	15	0	0	-0.758	-0.067
679	stable	-14.477	15	-0.866	0.118	-0.872	-0.966
680	stable	-14.477	15	0	0	-0.747	-0.067
681	stable	-14.472	15	-0.865	0.118	-0.872	-0.966
682	stable	-14.472	15	0	0	-0.746	-0.067
683	stable	-14.468	15	-0.865	0.118	-0.872	-0.966
684	stable	-14.468	15	0	0	-0.746	-0.067
685	stable	-14.449	15	-0.865	0.119	-0.872	-0.966
686	stable	-14.449	15	0	0	-0.746	-0.067
687	stable	-14.318	15	-0.864	0.12	-0.87	-0.966
688	stable	-14.318	15	0	0	-0.742	-0.067
689	stable	-14.128	15	-0.862	0.121	-0.868	-0.965
690	stable	-14.128	15	0	0	-0.736	-0.067
691	stable	-13.968	15	-0.86	0.123	-0.867	-0.964
692	stable	-13.968	15	0	0	-0.731	-0.067
693	stable	-13.891	15	-0.86	0.123	-0.866	-0.964
694	stable	-13.891	15	0	0	-0.729	-0.067
695	stable	-13.715	15	-0.858	0.125	-0.864	-0.963
696	stable	-13.715	15	0	0	-0.723	-0.067
697	stable	-13.675	15	-0.858	0.125	-0.864	-0.963
698	stable	-13.675	15	0	0	-0.722	-0.067
699	stable	-13.631	15	-0.857	0.125	-0.863	-0.963
700	stable	-13.631	15	0	0	-0.721	-0.067
701	stable	-13.534	15	-0.856	0.126	-0.862	-0.962
702	stable	-13.534	15	0	0	-0.717	-0.067
703	stable	-13.404	15	-0.855	0.127	-0.861	-0.962
704	stable	-13.404	15	0	0	-0.713	-0.067
705	stable	-13.213	15	-0.853	0.129	-0.859	-0.961
706	stable	-13.213	15	0	0	-0.707	-0.067
707	stable	-13.213	15	-0.853	0.129	-0.859	-0.961
708	stable	-13.213	15	0	0	-0.707	-0.067
709	stable	-13.061	15	-0.851	0.13	-0.857	-0.96
710	stable	-13.061	15	0	0	-0.702	-0.067
711	stable	-13.016	15	-0.851	0.131	-0.857	-0.96
712	stable	-13.016	15	0	0	-0.7	-0.067
713	stable	-12.999	15	-0.851	0.131	-0.857	-0.96
714	stable	-12.999	15	0	0	-0.7	-0.067
715	stable	-12.993	15	-0.85	0.131	-0.857	-0.96
716	stable	-12.993	15	0	0	-0.699	-0.067
717	stable	-12.963	15	-0.85	0.131	-0.856	-0.96
718	stable	-12.963	15	0	0	-0.698	-0.067
719	stable	-12.931	15	-0.85	0.131	-0.856	-0.96
720	stable	-12.931	15	0	0	-0.697	-0.067
721	stable	-12.826	15	-0.849	0.132	-0.855	-0.959
722	stable	-12.826	15	0	0	-0.694	-0.067
723	stable	-12.803	15	-0.848	0.133	-0.855	-0.959
724	stable	-12.803	15	0	0	-0.693	-0.067
725	stable	-12.578	15	-0.846	0.134	-0.852	-0.958
726	stable	-12.578	15	0	0	-0.685	-0.067
727	stable	-12.464	15	-0.845	0.135	-0.851	-0.958
728	stable	-12.464	15	0	0	-0.681	-0.067
729	stable	-12.33	15	-0.843	0.137	-0.85	-0.957
730	stable	-12.33	15	0	0	-0.676	-0.067
731	stable	-12.321	15	-0.843	0.137	-0.85	-0.957
732	stable	-12.321	15	0	0	-0.676	-0.067
733	stable	-12.134	15	-0.841	0.138	-0.847	-0.956
734	stable	-12.134	15	0	0	-0.669	-0.067
735	stable	-12.027	15	-0.84	0.139	-0.846	-0.956
736	stable	-12.027	15	0	0	-0.665	-0.067
737	stable	-11.715	15	-0.837	0.142	-0.843	-0.954
738	stable	-11.715	15	0	0	-0.653	-0.067
739	stable	-11.66	15	-0.836	0.143	-0.842	-0.954
740	stable	-11.66	15	0	0	-0.651	-0.067
741	stable	-11.495	15	-0.834	0.144	-0.84	-0.953
742	stable	-11.495	15	0	0	-0.645	-0.067
743	stable	-11.337	15	-0.832	0.145	-0.839	-0.952
744	stable	-11.337	15	0	0	-0.639	-0.067
745	stable	-11.259	15	-0.831	0.146	-0.838	-0.952
746	stable	-11.259	15	0	0	-0.636	-0.067
747	stable	-11.039	15	-0.829	0.148	-0.835	-0.95
748	stable	-11.039	15	0	0	-0.627	-0.067
749	stable	-11.036	15	-0.829	0.148	-0.835	-0.95
750	stable	-11.036	15	0	0	-0.627	-0.067
751	stable	-10.898	15	-0.827	0.149	-0.833	-0.95
752	stable	-10.898	15	0	0	-0.621	-0.067
753	stable	-10.87	15	-0.827	0.15	-0.833	-0.949
754	stable	-10.87	15	0	0	-0.62	-0.067
755	stable	-10.74	15	-0.825	0.151	-0.832	-0.949
756	stable	-10.74	15	0	0	-0.614	-0.067
757	stable	-10.571	15	-0.823	0.152	-0.83	-0.948
758	stable	-10.571	15	0	0	-0.607	-0.067
759	stable	-10.526	15	-0.823	0.153	-0.829	-0.947
760	stable	-10.526	15	0	0	-0.605	-0.067
761	stable	-10.489	15	-0.822	0.153	-0.829	-0.947
762	stable	-10.489	15	0	0	-0.604	-0.067
763	stable	-10.402	15	-0.821	0.154	-0.828	-0.947
764	stable	-10.402	15	0	0	-0.6	-0.067
765	stable	-10.374	15	-0.821	0.154	-0.827	-0.946
766	stable	-10.374	15	0	0	-0.599	-0.067
767	stable	-10.307	15	-0.82	0.155	-0.826	-0.946
768	stable	-10.307	15	0	0	-0.596	-0.067
769	stable	-10.066	15	-0.817	0.157	-0.823	-0.945
770	stable	-10.066	15	0	0	-0.586	-0.067
771	stable	-9.962	15	-0.816	0.158	-0.822	-0.944
772	stable	-9.962	15	0	0	-0.581	-0.067
773	stable	-9.748	15	-0.814	0.16	-0.82	-0.942
774	stable	-9.748	15	0	0	-0.572	-0.067
775	stable	-9.663	15	-0.812	0.161	-0.818	-0.942
776	stable	-9.663	15	0	0	-0.568	-0.067
777	stable	-9.542	15	-0.811	0.162	-0.817	-0.941
778	stable	-9.542	15	0	0	-0.562	-0.067
779	stable	-9.49	15	-0.81	0.162	-0.816	-0.941
780	stable	-9.49	15	0	0	-0.56	-0.067
781	stable	-9.417	15	-0.809	0.163	-0.815	-0.94
782	stable	-9.417	15	0	0	-0.557	-0.067
783	stable	-9.343	15	-0.808	0.164	-0.814	-0.94
784	stable	-9.343	15	0	0	-0.553	-0.067
785	stable	-9.252	15	-0.807	0.165	-0.813	-0.939
786	stable	-9.252	15	0	0	-0.549	-0.067
787	stable	-9.045	15	-0.805	0.167	-0.811	-0.938
788	stable	-9.045	15	0	0	-0.539	-0.067
789	stable	-8.999	15	-0.804	0.167	-0.81	-0.937
790	stable	-8.999	15	0	0	-0.537	-0.067
791	stable	-8.993	15	-0.804	0.167	-0.81	-0.937
792	stable	-8.993	15	0	0	-0.537	-0.067
793	stable	-8.824	15	-0.802	0.169	-0.808	-0.936
794	stable	-8.824	15	0	0	-0.529	-0.067
795	stable	-8.795	15	-0.802	0.169	-0.807	-0.936
796	stable	-8.795	15	0	0	-0.527	-0.067
797	stable	-8.427	15	-0.797	0.173	-0.803	-0.933
798	stable	-8.427	15	0	0	-0.509	-0.067
799	stable	-8.325	15	-0.795	0.173	-0.801	-0.932
800	stable	-8.325	15	0	0	-0.504	-0.067
801	stable	-8.217	15	-0.794	0.175	-0.8	-0.931
802	stable	-8.217	15	0	0	-0.499	-0.067
803	stable	-8.113	15	-0.793	0.175	-0.798	-0.93
804	stable	-8.113	15	0	0	-0.494	-0.067
805	stable	-7.986	15	-0.791	0.177	-0.797	-0.929
806	stable	-7.986	15	0	0	-0.487	-0.067
807	stable	-7.935	15	-0.79	0.177	-0.796	-0.929
808	stable	-7.935	15	0	0	-0.485	-0.067
809	stable	-7.693	15	-0.787	0.18	-0.793	-0.927
810	stable	-7.693	15	0	0	-0.472	-0.067
811	stable	-7.692	15	-0.787	0.18	-0.793	-0.927
812	stable	-7.692	15	0	0	-0.472	-0.067
813	stable	-7.543	15	-0.785	0.181	-0.79	-0.925
814	stable	-7.543	15	0	0	-0.464	-0.067
815	stable	-7.39	15	-0.783	0.182	-0.788	-0.924
816	stable	-7.39	15	0	0	-0.456	-0.067
817	stable	-7.386	15	-0.783	0.182	-0.788	-0.924
818	stable	-7.386	15	0	0	-0.456	-0.067
819	stable	-7.072	15	-0.778	0.186	-0.784	-0.921
820	stable	-7.072	15	0	0	-0.439	-0.067
821	stable	-7.016	15	-0.777	0.186	-0.783	-0.921
822	stable	-7.016	15	0	0	-0.436	-0.067
823	stable	-6.983	15	-0.777	0.186	-0.782	-0.92
824	stable	-6.983	15	0	0	-0.435	-0.067
825	stable	-6.979	15	-0.777	0.186	-0.782	-0.92
826	stable	-6.979	15	0	0	-0.434	-0.067
827	stable	-6.448	15	-0.769	0.192	-0.775	-0.915
828	stable	-6.448	15	0	0	-0.405	-0.067
829	stable	-6.279	15	0	0	-0.396	-0.067
830	stable	-6.262	15	0	0	-0.395	-0.067
831	stable	-6.246	15	0	0	-0.394	-0.067
832	stable	-6.241	15	0	0	-0.394	-0.067
833	stable	-6.151	15	0	0	-0.389	-0.067
834	stable	-6.137	15	0	0	-0.388	-0.067
835	stable	-6.028	15	0	0	-0.382	-0.067
836	stable	-5.968	15	0	0	-0.378	-0.067
837	stable	-5.946	15	0	0	-0.377	-0.067
838	stable	-5.873	15	0	0	-0.373	-0.067
839	stable	-5.474	15	0	0	-0.35	-0.067
840	stable	-5.464	15	0	0	-0.349	-0.067
841	stable	-5.408	15	0	0	-0.346	-0.067
842	stable	-5.26	15	0	0	-0.337	-0.067
843	stable	-4.877	15	0	0	-0.314	-0.067
844	stable	-4.713	15	0	0	-0.304	-0.067
845	stable	-4.634	15	0	0	-0.299	-0.067
846	stable	-4.618	15	0	0	-0.298	-0.067
847	stable	-4.429	15	0	0	-0.287	-0.067
848	stable	-4.425	15	0	0	-0.287	-0.067
849	stable	-4.341	15	0	0	-0.282	-0.067
850	stable	-4.236	15	0	0	-0.275	-0.067
851	stable	-4.127	15	0	0	-0.268	-0.067
852	stable	-4.091	15	0	0	-0.266	-0.067
853	stable	-3.812	15	0	0	-0.249	-0.067
854	stable	-3.771	15	0	0	-0.246	-0.067
855	stable	-3.675	15	0	0	-0.24	-0.067
856	stable	-3.612	15	0	0	-0.236	-0.067
857	stable	-3.529	15	0	0	-0.231	-0.067
858	stable	-3.462	15	0	0	-0.227	-0.067
859	stable	-3.45	15	0	0	-0.226	-0.067
860	stable	-3.001	15	0	0	-0.197	-0.067
861	stable	-2.957	15	0	0	-0.195	-0.067
862	stable	-2.816	15	0	0	-0.186	-0.067
863	stable	-2.8	15	0	0	-0.185	-0.067
864	stable	-2.795	15	0	0	-0.184	-0.067
865	stable	-2.751	15	0	0	-0.181	-0.067
866	stable	-2.612	15	0	0	-0.172	-0.067
867	stable	-2.273	15	0	0	-0.15	-0.067
868	stable	-2.273	15	0	0	-0.15	-0.067
869	stable	-2.264	15	0	0	-0.15	-0.067
870	stable	-2.174	15	0	0	-0.144	-0.067
871	stable	-2.048	15	0	0	-0.136	-0.067
872	stable	-1.965	15	0	0	-0.13	-0.067
873	stable	-1.959	15	0	0	-0.13	-0.067
874	stable	-1.866	15	0	0	-0.124	-0.067
875	stable	-1.688	15	0	0	-0.112	-0.067
876	stable	-1.668	15	0	0	-0.111	-0.067
877	stable	-1.514	15	0	0	-0.101	-0.067
878	stable	-1.467	15	0	0	-0.097	-0.067
879	stable	-1.131	15	0	0	-0.075	-0.067
880	stable	-1.074	15	0	0	-0.072	-0.067
881	stable	-1.072	15	0	0	-0.071	-0.067
882	stable	-1.029	15	0	0	-0.068	-0.067
883	stable	-1.009	15	0	0	-0.067	-0.067
884	stable	-0.987	15	0	0	-0.066	-0.067
885	stable	-0.984	15	0	0	-0.065	-0.067
886	stable	-0.923	15	0	0	-0.061	-0.067
887	stable	-0.717	15	0	0	-0.048	-0.067
888	stable	-0.665	15	0	0	-0.044	-0.067
889	stable	-0.525	15	0	0	-0.035	-0.067
890	stable	-0.505	15	0	0	-0.034	-0.067
891	stable	-0.456	15	0	0	-0.03	-0.067
892	stable	-0.245	15	0	0	-0.016	-0.067
893	stable	0.069	15	0	0	0.005	-0.067
894	stable	0.081	15	0	0	0.005	-0.067
895	stable	0.41	15	0	0	0.027	-0.067
896	stable	0.889	15	0	0	0.059	-0.067
897	stable	0.933	15	0	0	0.062	-0.067
898	stable	1.064	15	0	0	0.071	-0.067
899	stable	1.067	15	0	0	0.071	-0.067
900	stable	1.079	15	0	0	0.072	-0.067
901	stable	1.115	15	0	0	0.074	-0.067
902	stable	1.177	15	0	0	0.078	-0.067
903	stable	1.233	15	0	0	0.082	-0.067
904	stable	1.343	15	0	0	0.089	-0.067
905	stable	1.369	15	0	0	0.091	-0.067
906	stable	1.39	15	0	0	0.092	-0.067
907	stable	1.435	15	0	0	0.095	-0.067
908	stable	1.49	15	0	0	0.099	-0.067
909	stable	1.531	15	0	0	0.102	-0.067
910	stable	1.594	15	0	0	0.106	-0.067
911	stable	1.604	15	0	0	0.107	-0.067
912	stable	1.617	15	0	0	0.107	-0.067
913	stable	1.7	15	0	0	0.113	-0.067
914	stable	1.723	15	0	0	0.114	-0.067
915	stable	1.88	15	0	0	0.125	-0.067
916	stable	1.888	15	0	0	0.125	-0.067
917	stable	1.978	15	0	0	0.131	-0.067
918	stable	2.027	15	0	0	0.134	-0.067
919	stable	2.162	15	0	0	0.143	-0.067
920	stable	2.343	15	0	0	0.155	-0.067
921	stable	2.437	15	0	0	0.161	-0.067
922	stable	2.514	15	0	0	0.166	-0.067
923	stable	2.629	15	0	0	0.173	-0.067
924	stable	2.714	15	0	0	0.179	-0.067
925	stable	2.739	15	0	0	0.181	-0.067
926	stable	3.129	15	0	0	0.206	-0.067
927	stable	3.193	15	0	0	0.21	-0.067
928	stable	3.284	15	0	0	0.216	-0.067
929	stable	3.33	15	0	0	0.218	-0.067
930	stable	3.425	15	0	0	0.224	-0.067
931	stable	3.455	15	0	0	0.226	-0.067
932	stable	3.57	15	0	0	0.234	-0.067
933	stable	3.621	15	0	0	0.237	-0.067
934	stable	3.788	15	0	0	0.247	-0.067
935	stable	3.807	15	0	0	0.248	-0.067
936	stable	3.977	15	0	0	0.259	-0.067
937	stable	4.04	15	0	0	0.263	-0.067
938	stable	4.083	15	0	0	0.266	-0.067
939	stable	4.191	15	0	0	0.272	-0.067
940	stable	4.214	15	0	0	0.274	-0.067
941	stable	4.268	15	0	0	0.277	-0.067
942	stable	4.386	15	0	0	0.284	-0.067
943	stable	4.601	15	0	0	0.297	-0.067
944	stable	4.994	15	0	0	0.321	-0.067
945	stable	5.004	15	0	0	0.322	-0.067
946	stable	5.025	15	0	0	0.323	-0.067
947	stable	5.057	15	0	0	0.325	-0.067
948	stable	5.376	15	0	0	0.344	-0.067
949	stable	5.409	15	0	0	0.346	-0.067
950	stable	5.454	15	0	0	0.348	-0.067
951	stable	5.57	15	0	0	0.355	-0.067
952	stable	5.65	15	0	0	0.36	-0.067
953	stable	5.753	15	0	0	0.366	-0.067
954	stable	5.766	15	0	0	0.367	-0.067
955	stable	5.879	15	0	0	0.373	-0.067
956	stable	6.083	15	0	0	0.385	-0.067
957	stable	6.121	15	0	0	0.387	-0.067
958	stable	6.146	15	0	0	0.388	-0.067
959	stable	6.326	15	0	0	0.398	-0.067
960	stable	6.524	15	0	0	0.409	-0.067
961	stable	6.524	15	0.77	0.191	0.776	-0.916
962	stable	6.546	15	0	0	0.411	-0.067
963	stable	6.546	15	0.771	0.191	0.776	-0.916
964	stable	6.649	15	0	0	0.416	-0.067
965	stable	6.649	15	0.772	0.19	0.778	-0.917
966	stable	6.968	15	0	0	0.434	-0.067
967	stable	6.968	15	0.777	0.187	0.782	-0.92
968	stable	6.993	15	0	0	0.435	-0.067
969	stable	6.993	15	0.777	0.186	0.783	-0.92
970	stable	7.137	15	0	0	0.443	-0.067
971	stable	7.137	15	0.779	0.185	0.785	-0.922
972	stable	7.191	15	0	0	0.446	-0.067
973	stable	7.191	15	0.78	0.184	0.785	-0.922
974	stable	7.407	15	0	0	0.457	-0.067
975	stable	7.407	15	0.783	0.182	0.789	-0.924
976	stable	7.574	15	0	0	0.466	-0.067
977	stable	7.574	15	0.785	0.181	0.791	-0.926
978	stable	7.615	15	0	0	0.468	-0.067
979	stable	7.615	15	0.786	0.18	0.791	-0.926
980	stable	7.733	15	0	0	0.474	-0.067
981	stable	7.733	15	0.787	0.179	0.793	-0.927
982	stable	7.9	15	0	0	0.483	-0.067
983	stable	7.9	15	0.79	0.178	0.795	-0.929
984	stable	8.083	15	0	0	0.492	-0.067
985	stable	8.083	15	0.792	0.176	0.798	-0.93
986	stable	8.115	15	0	0	0.494	-0.067
987	stable	8.115	15	0.793	0.175	0.798	-0.93
988	stable	8.27	15	0	0	0.502	-0.067
989	stable	8.27	15	0.795	0.174	0.8	-0.932
990	stable	8.428	15	0	0	0.509	-0.067
991	stable	8.428	15	0.797	0.172	0.803	-0.933
992	stable	8.521	15	0	0	0.514	-0.067
993	stable	8.521	15	0.798	0.172	0.804	-0.934
994	stable	8.562	15	0	0	0.516	-0.067
995	stable	8.562	15	0.798	0.171	0.804	-0.934
996	stable	8.585	15	0	0	0.517	-0.067
997	stable	8.585	15	0.799	0.171	0.805	-0.934
998	stable	8.696	15	0	0	0.522	-0.067
999	stable	8.696	15	0.8	0.17	0.806	-0.935
1000	stable	8.851	15	0	0	0.53	-0.067
1001	stable	8.851	15	0.802	0.168	0.808	-0.936
1002	stable	8.905	15	0	0	0.533	-0.067
1003	stable	8.905	15	0.803	0.168	0.809	-0.936
1004	stable	9.105	15	0	0	0.542	-0.067
1005	stable	9.105	15	0.805	0.166	0.811	-0.938
1006	stable	9.321	15	0	0	0.552	-0.067
1007	stable	9.321	15	0.808	0.164	0.814	-0.94
1008	stable	9.344	15	0	0	0.553	-0.067
1009	stable	9.344	15	0.809	0.164	0.814	-0.94
1010	stable	9.556	15	0	0	0.563	-0.067
1011	stable	9.556	15	0.811	0.162	0.817	-0.941
1012	stable	9.597	15	0	0	0.565	-0.067
1013	stable	9.597	15	0.812	0.161	0.818	-0.941
1014	stable	9.613	15	0	0	0.565	-0.067
1015	stable	9.613	15	0.812	0.161	0.818	-0.942
1016	stable	9.621	15	0	0	0.566	-0.067
1017	stable	9.621	15	0.812	0.161	0.818	-0.942
1018	stable	9.666	15	0	0	0.568	-0.067
1019	stable	9.666	15	0.813	0.161	0.819	-0.942
1020	stable	9.68	15	0	0	0.568	-0.067
1021	stable	9.68	15	0.813	0.161	0.819	-0.942
1022	stable	9.689	15	0	0	0.569	-0.067
1023	stable	9.689	15	0.813	0.161	0.819	-0.942
1024	stable	9.699	15	0	0	0.569	-0.067
1025	stable	9.699	15	0.813	0.161	0.819	-0.942
1026	stable	9.741	15	0	0	0.571	-0.067
1027	stable	9.741	15	0.813	0.16	0.819	-0.942
1028	stable	9.826	15	0	0	0.575	-0.067
1029	stable	9.826	15	0.814	0.159	0.821	-0.943
1030	stable	9.865	15	0	0	0.577	-0.067
1031	stable	9.865	15	0.815	0.159	0.821	-0.943
1032	stable	9.871	15	0	0	0.577	-0.067
1033	stable	9.871	15	0.815	0.159	0.821	-0.943
1034	stable	10.053	15	0	0	0.585	-0.067
1035	stable	10.053	15	0.817	0.157	0.823	-0.944
1036	stable	10.059	15	0	0	0.585	-0.067
1037	stable	10.059	15	0.817	0.157	0.823	-0.944
1038	stable	10.129	15	0	0	0.588	-0.067
1039	stable	10.129	15	0.818	0.157	0.824	-0.945
1040	stable	10.196	15	0	0	0.591	-0.067
1041	stable	10.196	15	0.819	0.156	0.825	-0.945
1042	stable	10.741	15	0	0	0.614	-0.067
1043	stable	10.741	15	0.825	0.151	0.832	-0.949
1044	stable	10.797	15	0	0	0.617	-0.067
1045	stable	10.797	15	0.826	0.15	0.832	-0.949
1046	stable	10.813	15	0	0	0.617	-0.067
1047	stable	10.813	15	0.826	0.15	0.832	-0.949
1048	stable	10.857	15	0	0	0.619	-0.067
1049	stable	10.857	15	0.827	0.15	0.833	-0.949
1050	stable	11.056	15	0	0	0.627	-0.067
1051	stable	11.056	15	0.829	0.148	0.835	-0.95
1052	stable	11.106	15	0	0	0.629	-0.067
1053	stable	11.106	15	0.83	0.148	0.836	-0.951
1054	stable	11.338	15	0	0	0.639	-0.067
1055	stable	11.338	15	0.832	0.145	0.839	-0.952
1056	stable	11.366	15	0	0	0.64	-0.067
1057	stable	11.366	15	0.833	0.145	0.839	-0.952
1058	stable	11.439	15	0	0	0.643	-0.067
1059	stable	11.439	15	0.834	0.145	0.84	-0.953
1060	stable	11.634	15	0	0	0.65	-0.067
1061	stable	11.634	15	0.836	0.143	0.842	-0.954
1062	stable	11.821	15	0	0	0.657	-0.067
1063	stable	11.821	15	0.838	0.141	0.844	-0.955
1064	stable	11.985	15	0	0	0.663	-0.067
1065	stable	11.985	15	0.84	0.14	0.846	-0.955
1066	stable	12.039	15	0	0	0.665	-0.067
1067	stable	12.039	15	0.84	0.139	0.846	-0.956
1068	stable	12.087	15	0	0	0.667	-0.067
1069	stable	12.087	15	0.841	0.139	0.847	-0.956
1070	stable	12.152	15	0	0	0.67	-0.067
1071	stable	12.152	15	0.841	0.138	0.848	-0.956
1072	stable	12.234	15	0	0	0.673	-0.067
1073	stable	12.234	15	0.842	0.137	0.849	-0.957
1074	stable	12.278	15	0	0	0.674	-0.067
1075	stable	12.278	15	0.843	0.137	0.849	-0.957
1076	stable	12.531	15	0	0	0.683	-0.067
1077	stable	12.531	15	0.846	0.135	0.852	-0.958
1078	stable	12.532	15	0	0	0.683	-0.067
1079	stable	12.532	15	0.846	0.135	0.852	-0.958
1080	stable	12.558	15	0	0	0.684	-0.067
1081	stable	12.558	15	0.846	0.135	0.852	-0.958
1082	stable	12.581	15	0	0	0.685	-0.067
1083	stable	12.581	15	0.846	0.134	0.852	-0.958
1084	stable	12.601	15	0	0	0.686	-0.067
1085	stable	12.601	15	0.846	0.134	0.853	-0.958
1086	stable	12.687	15	0	0	0.689	-0.067
1087	stable	12.687	15	0.847	0.134	0.853	-0.959
1088	stable	12.749	15	0	0	0.691	-0.067
1089	stable	12.749	15	0.848	0.133	0.854	-0.959
1090	stable	12.842	15	0	0	0.694	-0.067
1091	stable	12.842	15	0.849	0.132	0.855	-0.96
1092	stable	12.873	15	0	0	0.695	-0.067
1093	stable	12.873	15	0.849	0.132	0.855	-0.96
1094	stable	12.937	15	0	0	0.698	-0.067
1095	stable	12.937	15	0.85	0.131	0.856	-0.96
1096	stable	13.323	15	0	0	0.71	-0.067
1097	stable	13.323	15	0.854	0.128	0.86	-0.962
1098	stable	13.346	15	0	0	0.711	-0.067
1099	stable	13.346	15	0.854	0.128	0.86	-0.962
1100	stable	13.367	15	0	0	0.712	-0.067
1101	stable	13.367	15	0.854	0.128	0.861	-0.962
1102	stable	13.408	15	0	0	0.713	-0.067
1103	stable	13.408	15	0.855	0.127	0.861	-0.962
1104	stable	13.528	15	0	0	0.717	-0.067
1105	stable	13.528	15	0.856	0.126	0.862	-0.962
1106	stable	13.536	15	0	0	0.717	-0.067
1107	stable	13.536	15	0.856	0.126	0.862	-0.963
1108	stable	13.677	15	0	0	0.722	-0.067
1109	stable	13.677	15	0.858	0.125	0.864	-0.963
1110	stable	13.682	15	0	0	0.722	-0.067
1111	stable	13.682	15	0.858	0.125	0.864	-0.963
1112	stable	13.77	15	0	0	0.725	-0.067
1113	stable	13.77	15	0.858	0.124	0.865	-0.963
1114	stable	13.805	15	0	0	0.726	-0.067
1115	stable	13.805	15	0.859	0.124	0.865	-0.964
1116	stable	14.147	15	0	0	0.737	-0.067
1117	stable	14.147	15	0.862	0.121	0.869	-0.965
1118	stable	14.514	15	0	0	0.748	-0.067
1119	stable	14.514	15	0.866	0.118	0.872	-0.966
1120	stable	14.632	15	0	0	0.751	-0.067
1121	stable	14.632	15	0.867	0.117	0.873	-0.967
1122	stable	14.675	15	0	0	0.752	-0.067
1123	stable	14.675	15	0.867	0.117	0.874	-0.967
1124	stable	14.715	15	0	0	0.753	-0.067
1125	stable	14.715	15	0.868	0.116	0.874	-0.967
1126	stable	14.887	15	0	0	0.758	-0.067
1127	stable	14.887	15	0.869	0.115	0.876	-0.968
1128	stable	15.063	15	0	0	0.763	-0.067
1129	stable	15.063	15	0.871	0.114	0.877	-0.968
1130	stable	15.076	15	0	0	0.764	-0.067
1131	stable	15.076	15	0.871	0.113	0.878	-0.968
1132	stable	15.092	15	0	0	0.764	-0.067
1133	stable	15.092	15	0.871	0.113	0.878	-0.968
1134	stable	15.155	15	0	0	0.766	-0.067
1135	stable	15.155	15	0.872	0.113	0.878	-0.969
1136	stable	15.27	15	0	0	0.769	-0.067
1137	stable	15.27	15	0.873	0.112	0.879	-0.969
1138	stable	15.307	15	0	0	0.77	-0.067
1139	stable	15.307	15	0.873	0.112	0.88	-0.969
1140	stable	15.335	15	0	0	0.771	-0.067
1141	stable	15.335	15	0.874	0.111	0.88	-0.969
1142	stable	15.382	15	0	0	0.772	-0.067
1143	stable	15.382	15	0.874	0.111	0.88	-0.969
1144	stable	15.483	15	0	0	0.775	-0.067
1145	stable	15.483	15	0.875	0.11	0.881	-0.97
1146	stable	15.638	15	0	0	0.779	-0.067
1147	stable	15.638	15	0.876	0.109	0.883	-0.97
1148	stable	15.839	15	0	0	0.784	-0.067
1149	stable	15.839	15	0.878	0.107	0.885	-0.971
1150	stable	15.896	15	0	0	0.786	-0.067
1151	stable	15.896	15	0.879	0.107	0.885	-0.971
1152	stable	15.901	15	0	0	0.786	-0.067
1153	stable	15.901	15	0.879	0.107	0.885	-0.971
1154	stable	15.928	15	0	0	0.786	-0.067
1155	stable	15.928	15	0.879	0.107	0.886	-0.971
1156	stable	16.062	15	0	0	0.79	-0.067
1157	stable	16.062	15	0.88	0.106	0.887	-0.971
1158	stable	16.137	15	0	0	0.792	-0.067
1159	stable	16.137	15	0.881	0.105	0.887	-0.972
1160	stable	16.291	15	0	0	0.795	-0.067
1161	stable	16.291	15	0.882	0.104	0.889	-0.972
1162	stable	16.331	15	0	0	0.796	-0.067
1163	stable	16.331	15	0.883	0.104	0.889	-0.972
1164	stable	16.397	15	0	0	0.798	-0.067
1165	stable	16.397	15	0.883	0.103	0.89	-0.972
1166	stable	16.428	15	0	0	0.799	-0.067
1167	stable	16.428	15	0.884	0.103	0.89	-0.972
1168	stable	16.452	15	0	0	0.799	-0.067
1169	stable	16.452	15	0.884	0.103	0.89	-0.972
1170	stable	16.721	15	0	0	0.806	-0.067
1171	stable	16.721	15	0.886	0.101	0.893	-0.973
1172	stable	16.782	15	0	0	0.807	-0.067
1173	stable	16.782	15	0.887	0.1	0.893	-0.973
1174	stable	16.944	15	0	0	0.811	-0.067
1175	stable	16.944	15	0.888	0.099	0.894	-0.974
1176	stable	16.947	15	0	0	0.811	-0.067
1177	stable	16.947	15	0.888	0.099	0.895	-0.974
1178	stable	17.38	15	0	0	0.821	-0.067
1179	stable	17.38	15	0.892	0.096	0.898	-0.975
1180	stable	17.496	15	0	0	0.823	-0.067
1181	stable	17.496	15	0.893	0.095	0.899	-0.975
1182	stable	17.699	15	0	0	0.827	-0.067
1183	stable	17.699	15	0.894	0.093	0.901	-0.976
1184	stable	17.714	15	0	0	0.828	-0.067
1185	stable	17.714	15	0.895	0.093	0.901	-0.976
1186	stable	17.817	15	0	0	0.83	-0.067
1187	stable	17.817	15	0.895	0.092	0.902	-0.976
1188	stable	17.826	15	0	0	0.83	-0.067
1189	stable	17.826	15	0.895	0.092	0.902	-0.976
1190	stable	17.855	15	0	0	0.831	-0.067
1191	stable	17.855	15	0.896	0.092	0.902	-0.976
1192	stable	17.864	15	0	0	0.831	-0.067
1193	stable	17.864	15	0.896	0.092	0.902	-0.976
1194	stable	17.944	15	0	0	0.833	-0.067
1195	stable	17.944	15	0.896	0.092	0.903	-0.976
1196	stable	18.197	15	0	0	0.838	-0.067
1197	stable	18.197	15	0.898	0.09	0.905	-0.977
1198	stable	18.268	15	0	0	0.839	-0.067
1199	stable	18.268	15	0.899	0.089	0.905	-0.977
1200	stable	18.296	15	0	0	0.84	-0.067
1201	stable	18.296	15	0.899	0.089	0.906	-0.977
1202	stable	18.394	15	0	0	0.841	-0.067
1203	stable	18.394	15	0.9	0.088	0.906	-0.977
1204	stable	18.516	15	0	0	0.844	-0.067
1205	stable	18.516	15	0.901	0.088	0.907	-0.977
1206	stable	18.562	15	0	0	0.845	-0.067
1207	stable	18.562	15	0.901	0.087	0.908	-0.978
1208	stable	18.747	15	0	0	0.848	-0.067
1209	stable	18.747	15	0.903	0.086	0.909	-0.978
1210	stable	19.021	15	0	0	0.853	-0.067
1211	stable	19.021	15	0.905	0.084	0.911	-0.978
1212	stable	19.142	15	0	0	0.855	-0.067
1213	stable	19.142	15	0.906	0.083	0.912	-0.979
1214	stable	19.337	15	0	0	0.859	-0.067
1215	stable	19.337	15	0.907	0.082	0.914	-0.979
1216	stable	19.43	15	0	0	0.861	-0.067
1217	stable	19.43	15	0.908	0.081	0.914	-0.979
1218	stable	19.457	15	0	0	0.861	-0.067
1219	stable	19.457	15	0.908	0.081	0.915	-0.979
1220	stable	19.567	15	0	0	0.863	-0.067
1221	stable	19.567	15	0.909	0.08	0.915	-0.98
1222	stable	19.589	15	0	0	0.863	-0.067
1223	stable	19.589	15	0.909	0.08	0.916	-0.98
1224	stable	19.637	15	0	0	0.864	-0.067
1225	stable	19.637	15	0.909	0.08	0.916	-0.98
1226	stable	19.671	15	0	0	0.865	-0.067
1227	stable	19.671	15	0.91	0.08	0.916	-0.98
1228	stable	19.705	15	0	0	0.865	-0.067
1229	stable	19.705	15	0.91	0.079	0.916	-0.98
1230	stable	19.881	15	0	0	0.868	-0.067
1231	stable	19.881	15	0.911	0.078	0.918	-0.98
1232	stable	20.032	15	0	0	0.871	-0.067
1233	stable	20.032	15	0.912	0.077	0.919	-0.98
1234	stable	20.086	15	0	0	0.871	-0.067
1235	stable	20.086	15	0.913	0.077	0.919	-0.98
1236	stable	20.235	15	0	0	0.874	-0.067
1237	stable	20.235	15	0.914	0.076	0.92	-0.981
1238	stable	20.267	15	0	0	0.874	-0.067
1239	stable	20.267	15	0.914	0.076	0.92	-0.981
1240	stable	20.297	15	0	0	0.875	-0.067
1241	stable	20.297	15	0.914	0.076	0.921	-0.981
1242	stable	20.348	15	0	0	0.876	-0.067
1243	stable	20.348	15	0.915	0.075	0.921	-0.981
1244	stable	20.407	15	0	0	0.877	-0.067
1245	stable	20.407	15	0.915	0.075	0.921	-0.981
1246	stable	20.867	15	0	0	0.883	-0.067
1247	stable	20.867	15	0.918	0.072	0.925	-0.982
1248	stable	20.958	15	0	0	0.885	-0.067
1249	stable	20.958	15	0.919	0.071	0.925	-0.982
1250	stable	20.967	15	0	0	0.885	-0.067
1251	stable	20.967	15	0.919	0.071	0.925	-0.982
1252	stable	21.041	15	0	0	0.886	-0.067
1253	stable	21.041	15	0.919	0.071	0.926	-0.982
1254	stable	21.347	15	0	0	0.89	-0.067
1255	stable	21.347	15	0.921	0.069	0.928	-0.982
1256	stable	21.35	15	0	0	0.89	-0.067
1257	stable	21.35	15	0.921	0.069	0.928	-0.982
1258	stable	21.479	15	0	0	0.892	-0.067
1259	stable	21.479	15	0.922	0.068	0.929	-0.982
1260	stable	21.495	15	0	0	0.892	-0.067
1261	stable	21.495	15	0.922	0.068	0.929	-0.982
1262	stable	21.507	15	0	0	0.892	-0.067
1263	stable	21.507	15	0.922	0.068	0.929	-0.983
1264	stable	21.594	15	0	0	0.894	-0.067
1265	stable	21.594	15	0.923	0.068	0.929	-0.983
1266	stable	21.763	15	0	0	0.896	-0.067
1267	stable	21.763	15	0.924	0.067	0.931	-0.983
1268	stable	21.91	15	0	0	0.898	-0.067
1269	stable	21.91	15	0.925	0.066	0.932	-0.983
1270	stable	21.912	15	0	0	0.898	-0.067
1271	stable	21.912	15	0.925	0.066	0.932	-0.983
1272	stable	21.931	15	0	0	0.898	-0.067
1273	stable	21.931	15	0.925	0.066	0.932	-0.983
1274	stable	22.035	15	0	0	0.899	-0.067
1275	stable	22.035	15	0.926	0.065	0.932	-0.983
1276	stable	22.059	15	0	0	0.9	-0.067
1277	stable	22.059	15	0.926	0.065	0.932	-0.983
1278	stable	22.078	15	0	0	0.9	-0.067
1279	stable	22.078	15	0.926	0.065	0.933	-0.983
1280	stable	22.085	15	0	0	0.9	-0.067
1281	stable	22.085	15	0.926	0.065	0.933	-0.983
1282	stable	22.139	15	0	0	0.901	-0.067
1283	stable	22.139	15	0.926	0.064	0.933	-0.983
1284	stable	22.174	15	0	0	0.901	-0.067
1285	stable	22.174	15	0.927	0.064	0.933	-0.983
1286	stable	22.461	15	0	0	0.905	-0.067
1287	stable	22.461	15	0.928	0.062	0.935	-0.984
1288	stable	22.533	15	0	0	0.906	-0.067
1289	stable	22.533	15	0.929	0.062	0.935	-0.984
1290	stable	22.885	15	0	0	0.91	-0.067
1291	stable	22.885	15	0.931	0.06	0.938	-0.984
1292	stable	23.029	15	0	0	0.911	-0.067
1293	stable	23.029	15	0.932	0.059	0.938	-0.984
1294	stable	23.161	15	0	0	0.913	-0.067
1295	stable	23.161	15	0.933	0.059	0.939	-0.984
1296	stable	23.178	15	0	0	0.913	-0.067
1297	stable	23.178	15	0.933	0.059	0.939	-0.984
1298	stable	23.299	15	0	0	0.914	-0.067
1299	stable	23.299	15	0.933	0.058	0.94	-0.985
1300	stable	23.415	15	0	0	0.916	-0.067
1301	stable	23.415	15	0.934	0.057	0.941	-0.985
1302	stable	23.47	15	0	0	0.916	-0.067
1303	stable	23.47	15	0.934	0.057	0.941	-0.985
1304	stable	23.631	15	0	0	0.918	-0.067
1305	stable	23.631	15	0.935	0.056	0.942	-0.985
1306	stable	23.649	15	0	0	0.918	-0.067
1307	stable	23.649	15	0.935	0.056	0.942	-0.985
1308	stable	23.662	15	0	0	0.918	-0.067
1309	stable	23.662	15	0.935	0.056	0.942	-0.985
1310	stable	23.78	15	0	0	0.919	-0.067
1311	stable	23.78	15	0.936	0.055	0.943	-0.985
1312	stable	23.787	15	0	0	0.919	-0.067
1313	stable	23.787	15	0.936	0.055	0.943	-0.985
1314	stable	23.811	15	0	0	0.92	-0.067
1315	stable	23.811	15	0.936	0.055	0.943	-0.985
1316	stable	23.827	15	0	0	0.92	-0.067
1317	stable	23.827	15	0.936	0.055	0.943	-0.985
1318	stable	23.926	15	0	0	0.921	-0.067
1319	stable	23.926	15	0.937	0.055	0.943	-0.985
1320	stable	24.031	15	0	0	0.922	-0.067
1321	stable	24.031	15	0.937	0.054	0.944	-0.985
1322	stable	24.102	15	0	0	0.923	-0.067
1323	stable	24.102	15	0.938	0.054	0.944	-0.985
1324	stable	24.152	15	0	0	0.923	-0.067
1325	stable	24.152	15	0.938	0.053	0.945	-0.985
1326	stable	24.266	15	0	0	0.924	-0.067
1327	stable	24.266	15	0.939	0.053	0.945	-0.985
1328	stable	24.304	15	0	0	0.925	-0.067
1329	stable	24.304	15	0.939	0.053	0.946	-0.985
1330	stable	24.447	15	0	0	0.926	-0.067
1331	stable	24.447	15	0.94	0.052	0.946	-0.986
1332	stable	24.464	15	0	0	0.926	-0.067
1333	stable	24.464	15	0.94	0.052	0.946	-0.986
1334	stable	24.534	15	0	0	0.927	-0.067
1335	stable	24.534	15	0.94	0.051	0.947	-0.986
1336	stable	24.536	15	0	0	0.927	-0.067
1337	stable	24.536	15	0.94	0.051	0.947	-0.986
1338	stable	24.564	15	0	0	0.927	-0.067
1339	stable	24.564	15	0.94	0.051	0.947	-0.986
1340	stable	24.59	15	0	0	0.927	-0.067
1341	stable	24.59	15	0.94	0.051	0.947	-0.986
1342	stable	24.745	15	0	0	0.929	-0.067
1343	stable	24.745	15	0.941	0.05	0.948	-0.986
1344	stable	24.752	15	0	0	0.929	-0.067
1345	stable	24.752	15	0.941	0.05	0.948	-0.986
1346	stable	24.779	15	0	0	0.929	-0.067
1347	stable	24.779	15	0.941	0.05	0.948	-0.986
1348	stable	24.803	15	0	0	0.929	-0.067
1349	stable	24.803	15	0.942	0.05	0.948	-0.986
1350	stable	24.912	15	0	0	0.93	-0.067
1351	stable	24.912	15	0.942	0.05	0.949	-0.986
1352	stable	25.028	15	0	0	0.931	-0.067
1353	stable	25.028	15	0.943	0.049	0.949	-0.986
1354	stable	25.053	15	0	0	0.932	-0.067
1355	stable	25.053	15	0.943	0.049	0.949	-0.986
1356	stable	25.39	15	0	0	0.934	-0.067
1357	stable	25.39	15	0.944	0.047	0.951	-0.986
1358	stable	25.424	15	0	0	0.935	-0.067
1359	stable	25.424	15	0.945	0.047	0.951	-0.986
1360	stable	25.689	15	0	0	0.937	-0.067
1361	stable	25.689	15	0.946	0.046	0.953	-0.986
1362	stable	25.758	15	0	0	0.938	-0.067
1363	stable	25.758	15	0.946	0.046	0.953	-0.987
1364	stable	25.766	15	0	0	0.938	-0.067
1365	stable	25.766	15	0.946	0.046	0.953	-0.987
1366	stable	25.834	15	0	0	0.938	-0.067
1367	stable	25.834	15	0.947	0.045	0.953	-0.987
1368	stable	26.164	15	0	0	0.941	-0.067
1369	stable	26.164	15	0.948	0.044	0.955	-0.987
1370	stable	26.214	15	0	0	0.941	-0.067
1371	stable	26.214	15	0.948	0.044	0.955	-0.987
1372	stable	26.309	15	0	0	0.942	-0.067
1373	stable	26.309	15	0.949	0.043	0.956	-0.987
1374	stable	26.434	15	0	0	0.943	-0.067
1375	stable	26.434	15	0.949	0.043	0.956	-0.987
1376	stable	26.781	15	0	0	0.945	-0.067
1377	stable	26.781	15	0.951	0.041	0.958	-0.987
1378	stable	26.937	15	0	0	0.946	-0.067
1379	stable	26.937	15	0.952	0.041	0.958	-0.987
1380	stable	27.017	15	0	0	0.947	-0.067
1381	stable	27.017	15	0.952	0.04	0.959	-0.987
1382	stable	27.263	15	0	0	0.949	-0.067
1383	stable	27.263	15	0.953	0.039	0.96	-0.987
1384	stable	27.48	15	0	0	0.95	-0.067
1385	stable	27.48	15	0.954	0.038	0.961	-0.987
1386	stable	27.552	15	0	0	0.95	-0.067
1387	stable	27.552	15	0.954	0.038	0.961	-0.988
1388	stable	27.568	15	0	0	0.951	-0.067
1389	stable	27.568	15	0.954	0.038	0.961	-0.988
1390	stable	27.639	15	0	0	0.951	-0.067
1391	stable	27.639	15	0.955	0.038	0.961	-0.988
1392	stable	27.898	15	0	0	0.953	-0.067
1393	stable	27.898	15	0.956	0.037	0.962	-0.988
1394	stable	27.923	15	0	0	0.953	-0.067
1395	stable	27.923	15	0.956	0.037	0.962	-0.988
1396	stable	28.02	15	0	0	0.953	-0.067
1397	stable	28.02	15	0.956	0.036	0.963	-0.988
1398	stable	28.048	15	0	0	0.954	-0.067
1399	stable	28.048	15	0.956	0.036	0.963	-0.988
1400	stable	28.109	15	0	0	0.954	-0.067
1401	stable	28.109	15	0.956	0.036	0.963	-0.988
1402	stable	28.22	15	0	0	0.955	-0.067
1403	stable	28.22	15	0.957	0.035	0.964	-0.988
1404	stable	28.529	15	0	0	0.956	-0.067
1405	stable	28.529	15	0.958	0.034	0.965	-0.988
1406	stable	28.705	15	0	0	0.957	-0.067
1407	stable	28.705	15	0.959	0.034	0.965	-0.988
1408	stable	28.724	15	0	0	0.958	-0.067
1409	stable	28.724	15	0.959	0.034	0.966	-0.988
1410	stable	28.836	15	0	0	0.958	-0.067
1411	stable	28.836	15	0.959	0.033	0.966	-0.988
1412	stable	28.907	15	0	0	0.959	-0.067
1413	stable	28.907	15	0.96	0.033	0.966	-0.988
1414	stable	28.994	15	0	0	0.959	-0.067
1415	stable	28.994	15	0.96	0.033	0.967	-0.988
1416	stable	29.19	15	0	0	0.96	-0.067
1417	stable	29.19	15	0.961	0.032	0.967	-0.988
1418	stable	29.214	15	0	0	0.96	-0.067
1419	stable	29.214	15	0.961	0.032	0.967	-0.988
1420	stable	29.237	15	0	0	0.96	-0.067
1421	stable	29.237	15	0.961	0.032	0.967	-0.988
1422	stable	29.256	15	0	0	0.96	-0.067
1423	stable	29.256	15	0.961	0.032	0.967	-0.988
1424	stable	29.257	15	0	0	0.96	-0.067
1425	stable	29.257	15	0.961	0.032	0.968	-0.988
1426	stable	29.464	15	0	0	0.961	-0.067
1427	stable	29.464	15	0.962	0.031	0.968	-0.988
1428	stable	29.485	15	0	0	0.962	-0.067
1429	stable	29.485	15	0.962	0.031	0.968	-0.988
1430	stable	29.553	15	0	0	0.962	-0.067
1431	stable	29.553	15	0.962	0.031	0.969	-0.988
1432	stable	29.578	15	0	0	0.962	-0.067
1433	stable	29.578	15	0.962	0.031	0.969	-0.988
1434	stable	29.647	15	0	0	0.962	-0.067
1435	stable	29.647	15	0.962	0.03	0.969	-0.988
1436	stable	29.812	15	0	0	0.963	-0.067
1437	stable	29.812	15	0.963	0.03	0.969	-0.988
1438	stable	29.942	15	0	0	0.964	-0.067
1439	stable	29.942	15	0.963	0.029	0.97	-0.988
1440	stable	30.083	15	0	0	0.964	-0.067
1441	stable	30.083	15	0.964	0.029	0.97	-0.988
1442	stable	30.113	15	0	0	0.965	-0.067
1443	stable	30.113	15	0.964	0.029	0.97	-0.988
1444	stable	30.187	15	0	0	0.965	-0.067
1445	stable	30.187	15	0.964	0.029	0.971	-0.988
1446	stable	30.218	15	0	0	0.965	-0.067
1447	stable	30.218	15	0.964	0.029	0.971	-0.988
1448	stable	30.342	15	0	0	0.966	-0.067
1449	stable	30.342	15	0.964	0.028	0.971	-0.988
1450	stable	30.41	15	0	0	0.966	-0.067
1451	stable	30.41	15	0.965	0.028	0.971	-0.988
1452	stable	30.472	15	0	0	0.966	-0.067
1453	stable	30.472	15	0.965	0.028	0.972	-0.989
1454	stable	30.503	15	0	0	0.966	-0.067
1455	stable	30.503	15	0.965	0.028	0.972	-0.989
1456	stable	30.58	15	0	0	0.967	-0.067
1457	stable	30.58	15	0.965	0.027	0.972	-0.989
1458	stable	30.676	15	0	0	0.967	-0.067
1459	stable	30.676	15	0.965	0.027	0.972	-0.989
1460	stable	30.739	15	0	0	0.967	-0.067
1461	stable	30.739	15	0.966	0.027	0.972	-0.989
1462	stable	30.751	15	0	0	0.967	-0.067
1463	stable	30.751	15	0.966	0.027	0.972	-0.989
1464	stable	30.79	15	0	0	0.968	-0.067
1465	stable	30.79	15	0.966	0.027	0.973	-0.989
1466	stable	30.876	15	0	0	0.968	-0.067
1467	stable	30.876	15	0.966	0.027	0.973	-0.989
1468	stable	31.128	15	0	0	0.969	-0.067
1469	stable	31.128	15	0.967	0.026	0.974	-0.989
1470	stable	31.329	15	0	0	0.97	-0.067
1471	stable	31.329	15	0.967	0.025	0.974	-0.989
1472	stable	31.488	15	0	0	0.97	-0.067
1473	stable	31.488	15	0.968	0.025	0.975	-0.989
1474	stable	31.491	15	0	0	0.97	-0.067
1475	stable	31.491	15	0.968	0.025	0.975	-0.989
1476	stable	31.56	15	0	0	0.971	-0.067
1477	stable	31.56	15	0.968	0.025	0.975	-0.989
1478	stable	31.701	15	0	0	0.971	-0.067
1479	stable	31.701	15	0.969	0.024	0.975	-0.989
1480	stable	31.719	15	0	0	0.971	-0.067
1481	stable	31.719	15	0.969	0.024	0.975	-0.989
1482	stable	31.793	15	0	0	0.972	-0.067
1483	stable	31.793	15	0.969	0.024	0.976	-0.989
1484	stable	31.953	15	0	0	0.972	-0.067
1485	stable	31.953	15	0.969	0.024	0.976	-0.989
1486	stable	32.016	15	0	0	0.972	-0.067
1487	stable	32.016	15	0.969	0.023	0.976	-0.989
1488	stable	32.221	15	0	0	0.973	-0.067
1489	stable	32.221	15	0.97	0.023	0.977	-0.989
1490	stable	32.379	15	0	0	0.974	-0.067
1491	stable	32.379	15	0.97	0.022	0.977	-0.989
1492	stable	32.416	15	0	0	0.974	-0.067
1493	stable	32.416	15	0.97	0.022	0.977	-0.989
1494	stable	32.417	15	0	0	0.974	-0.067
1495	stable	32.417	15	0.97	0.022	0.977	-0.989
1496	stable	32.447	15	0	0	0.974	-0.067
1497	stable	32.447	15	0.971	0.022	0.977	-0.989
1498	stable	32.547	15	0	0	0.974	-0.067
1499	stable	32.547	15	0.971	0.022	0.978	-0.989
1500	stable	32.556	15	0	0	0.974	-0.067
1501	stable	32.556	15	0.971	0.022	0.978	-0.989
1502	stable	32.557	15	0	0	0.974	-0.067
1503	stable	32.557	15	0.971	0.022	0.978	-0.989
1504	stable	32.6	15	0	0	0.974	-0.067
1505	stable	32.6	15	0.971	0.022	0.978	-0.989
1506	stable	32.615	15	0	0	0.974	-0.067
1507	stable	32.615	15	0.971	0.022	0.978	-0.989
1508	stable	32.65	15	0	0	0.975	-0.067
1509	stable	32.65	15	0.971	0.022	0.978	-0.989
1510	stable	32.705	15	0	0	0.975	-0.067
1511	stable	32.705	15	0.971	0.022	0.978	-0.989
1512	stable	32.727	15	0	0	0.975	-0.067
1513	stable	32.727	15	0.971	0.022	0.978	-0.989
1514	stable	32.927	15	0	0	0.976	-0.067
1515	stable	32.927	15	0.972	0.021	0.979	-0.989
1516	stable	33.179	15	0	0	0.976	-0.067
1517	stable	33.179	15	0.972	0.02	0.979	-0.989
1518	stable	33.251	15	0	0	0.977	-0.067
1519	stable	33.251	15	0.973	0.02	0.979	-0.989
1520	stable	33.286	15	0	0	0.977	-0.067
1521	stable	33.286	15	0.973	0.02	0.979	-0.989
1522	stable	33.423	15	0	0	0.977	-0.067
1523	stable	33.423	15	0.973	0.02	0.98	-0.989
1524	stable	33.741	15	0	0	0.978	-0.067
1525	stable	33.741	15	0.974	0.019	0.981	-0.989
1526	stable	33.965	15	0	0	0.979	-0.067
1527	stable	33.965	15	0.974	0.019	0.981	-0.989
1528	stable	34.107	15	0	0	0.979	-0.067
1529	stable	34.107	15	0.975	0.018	0.981	-0.989
1530	stable	34.16	15	0	0	0.979	-0.067
1531	stable	34.16	15	0.975	0.018	0.981	-0.989
1532	stable	34.204	15	0	0	0.979	-0.067
1533	stable	34.204	15	0.975	0.018	0.982	-0.989
1534	stable	34.277	15	0	0	0.98	-0.067
1535	stable	34.277	15	0.975	0.018	0.982	-0.989
1536	stable	34.324	15	0	0	0.98	-0.067
1537	stable	34.324	15	0.975	0.018	0.982	-0.989
1538	stable	34.48	15	0	0	0.98	-0.067
1539	stable	34.48	15	0.975	0.018	0.982	-0.989
1540	stable	34.486	15	0	0	0.98	-0.067
1541	stable	34.486	15	0.975	0.018	0.982	-0.989
1542	stable	34.549	15	0	0	0.98	-0.067
1543	stable	34.549	15	0.975	0.017	0.982	-0.989
1544	stable	34.756	15	0	0	0.981	-0.067
1545	stable	34.756	15	0.976	0.017	0.983	-0.989
1546	stable	35.071	15	0	0	0.982	-0.067
1547	stable	35.071	15	0.977	0.016	0.983	-0.989
1548	stable	35.175	15	0	0	0.982	-0.067
1549	stable	35.175	15	0.977	0.016	0.984	-0.989
1550	stable	35.185	15	0	0	0.982	-0.067
1551	stable	35.185	15	0.977	0.016	0.984	-0.989
1552	stable	35.275	15	0	0	0.982	-0.067
1553	stable	35.275	15	0.977	0.016	0.984	-0.989
1554	stable	35.616	15	0	0	0.983	-0.067
1555	stable	35.616	15	0.978	0.015	0.984	-0.989
1556	stable	35.627	15	0	0	0.983	-0.067
1557	stable	35.627	15	0.978	0.015	0.984	-0.989
1558	stable	35.877	15	0	0	0.983	-0.067
1559	stable	35.877	15	0.978	0.015	0.985	-0.989
1560	stable	35.964	15	0	0	0.984	-0.067
1561	stable	35.964	15	0.978	0.015	0.985	-0.989
1562	stable	36.001	15	0	0	0.984	-0.067
1563	stable	36.001	15	0.978	0.015	0.985	-0.989
1564	stable	36.175	15	0	0	0.984	-0.067
1565	stable	36.175	15	0.979	0.014	0.985	-0.989
1566	stable	36.253	15	0	0	0.984	-0.067
1567	stable	36.253	15	0.979	0.014	0.986	-0.989
1568	stable	36.335	15	0	0	0.984	-0.067
1569	stable	36.335	15	0.979	0.014	0.986	-0.989
1570	stable	36.512	15	0	0	0.985	-0.067
1571	stable	36.512	15	0.979	0.014	0.986	-0.989
1572	stable	36.584	15	0	0	0.985	-0.067
1573	stable	36.584	15	0.979	0.014	0.986	-0.989
1574	stable	36.646	15	0	0	0.985	-0.067
1575	stable	36.646	15	0.979	0.014	0.986	-0.989
1576	stable	36.854	15	0	0	0.985	-0.067
1577	stable	36.854	15	0.98	0.013	0.987	-0.989
1578	stable	36.943	15	0	0	0.986	-0.067
1579	stable	36.943	15	0.98	0.013	0.987	-0.989
1580	stable	37.304	15	0	0	0.986	-0.067
1581	stable	37.304	15	0.98	0.013	0.987	-0.989
1582	stable	37.584	15	0	0	0.987	-0.067
1583	stable	37.584	15	0.981	0.012	0.988	-0.989
1584	stable	37.767	15	0	0	0.987	-0.067
1585	stable	37.767	15	0.981	0.012	0.988	-0.989
1586	stable	37.805	15	0	0	0.987	-0.067
1587	stable	37.805	15	0.981	0.012	0.988	-0.989
1588	stable	37.831	15	0	0	0.987	-0.067
1589	stable	37.831	15	0.981	0.012	0.988	-0.989
1590	stable	37.919	15	0	0	0.987	-0.067
1591	stable	37.919	15	0.981	0.012	0.988	-0.989
1592	stable	38.295	15	0	0	0.988	-0.067
1593	stable	38.295	15	0.982	0.011	0.989	-0.989
1594	stable	38.372	15	0	0	0.988	-0.067
1595	stable	38.372	15	0.982	0.011	0.989	-0.989
1596	stable	38.427	15	0	0	0.988	-0.067
1597	stable	38.427	15	0.982	0.011	0.989	-0.989
1598	stable	38.546	15	0	0	0.988	-0.067
1599	stable	38.546	15	0.982	0.011	0.989	-0.989
1600	stable	38.598	15	0	0	0.988	-0.067
1601	stable	38.598	15	0.982	0.011	0.989	-0.989
1602	stable	38.671	15	0	0	0.989	-0.067
1603	stable	38.671	15	0.982	0.011	0.989	-0.989
1604	stable	38.683	15	0	0	0.989	-0.067
1605	stable	38.683	15	0.982	0.011	0.989	-0.989
1606	stable	38.699	15	0	0	0.989	-0.067
1607	stable	38.699	15	0.982	0.011	0.989	-0.989
1608	stable	38.724	15	0	0	0.989	-0.067
1609	stable	38.724	15	0.983	0.011	0.989	-0.989
1610	stable	38.74	15	0	0	0.989	-0.067
1611	stable	38.74	15	0.983	0.01	0.989	-0.989
1612	stable	38.778	15	0	0	0.989	-0.067
1613	stable	38.778	15	0.983	0.01	0.989	-0.989
1614	stable	38.821	15	0	0	0.989	-0.067
1615	stable	38.821	15	0.983	0.01	0.989	-0.989
1616	stable	39.065	15	0	0	0.989	-0.067
1617	stable	39.065	15	0.983	0.01	0.99	-0.989
1618	stable	39.087	15	0	0	0.989	-0.067
1619	stable	39.087	15	0.983	0.01	0.99	-0.989
1620	stable	39.373	15	0	0	0.99	-0.067
1621	stable	39.373	15	0.983	0.01	0.99	-0.99
1622	stable	39.449	15	0	0	0.99	-0.067
1623	stable	39.449	15	0.983	0.01	0.99	-0.99
1624	stable	39.733	15	0	0	0.99	-0.067
1625	stable	39.733	15	0.984	0.009	0.991	-0.99
1626	stable	39.761	15	0	0	0.99	-0.067
1627	stable	39.761	15	0.984	0.009	0.991	-0.99
1628	stable	39.792	15	0	0	0.99	-0.067
1629	stable	39.792	15	0.984	0.009	0.991	-0.99
1630	stable	39.838	15	0	0	0.99	-0.067
1631	stable	39.838	15	0.984	0.009	0.991	-0.99
1632	stable	39.85	15	0	0	0.99	-0.067
1633	stable	39.85	15	0.984	0.009	0.991	-0.99
1634	stable	39.908	15	0	0	0.99	-0.067
1635	stable	39.908	15	0.984	0.009	0.991	-0.99
1636	stable	39.922	15	0	0	0.99	-0.067
1637	stable	39.922	15	0.984	0.009	0.991	-0.99
1638	stable	40.107	15	0	0	0.991	-0.067
1639	stable	40.107	15	0.984	0.009	0.991	-0.99
1640	stable	40.148	15	0	0	0.991	-0.067
1641	stable	40.148	15	0.984	0.009	0.991	-0.99
1642	stable	40.186	15	0	0	0.991	-0.067
1643	stable	40.186	15	0.984	0.009	0.991	-0.99
1644	stable	40.294	15	0	0	0.991	-0.067
1645	stable	40.294	15	0.984	0.009	0.991	-0.99
1646	stable	40.303	15	0	0	0.991	-0.067
1647	stable	40.303	15	0.984	0.009	0.991	-0.99
1648	stable	40.315	15	0	0	0.991	-0.067
1649	stable	40.315	15	0.984	0.009	0.991	-0.99
1650	stable	40.532	15	0	0	0.991	-0.067
1651	stable	40.532	15	0.985	0.008	0.992	-0.99
1652	stable	40.708	15	0	0	0.991	-0.067
1653	stable	40.708	15	0.985	0.008	0.992	-0.99
1654	stable	40.733	15	0	0	0.991	-0.067
1655	stable	40.733	15	0.985	0.008	0.992	-0.99
1656	stable	40.739	15	0	0	0.991	-0.067
1657	stable	40.739	15	0.985	0.008	0.992	-0.99
1658	stable	40.779	15	0	0	0.991	-0.067
1659	stable	40.779	15	0.985	0.008	0.992	-0.99
1660	stable	40.938	15	0	0	0.992	-0.067
1661	stable	40.938	15	0.985	0.008	0.992	-0.99
1662	stable	40.957	15	0	0	0.992	-0.067
1663	stable	40.957	15	0.985	0.008	0.992	-0.99
1664	stable	41.022	15	0	0	0.992	-0.067
1665	stable	41.022	15	0.985	0.008	0.992	-0.99
1666	stable	41.103	15	0	0	0.992	-0.067
1667	stable	41.103	15	0.985	0.008	0.992	-0.99
1668	stable	41.247	15	0	0	0.992	-0.067
1669	stable	41.247	15	0.985	0.008	0.992	-0.99
1670	stable	41.292	15	0	0	0.992	-0.067
1671	stable	41.292	15	0.985	0.008	0.992	-0.99
1672	stable	41.427	15	0	0	0.992	-0.067
1673	stable	41.427	15	0.986	0.008	0.992	-0.99
1674	stable	41.463	15	0	0	0.992	-0.067
1675	stable	41.463	15	0.986	0.007	0.992	-0.99
1676	stable	41.63	15	0	0	0.992	-0.067
1677	stable	41.63	15	0.986	0.007	0.993	-0.99
1678	stable	41.771	15	0	0	0.992	-0.067
1679	stable	41.771	15	0.986	0.007	0.993	-0.99
1680	stable	41.795	15	0	0	0.992	-0.067
1681	stable	41.795	15	0.986	0.007	0.993	-0.99
1682	stable	41.799	15	0	0	0.992	-0.067
1683	stable	41.799	15	0.986	0.007	0.993	-0.99
1684	stable	41.958	15	0	0	0.993	-0.067
1685	stable	41.958	15	0.986	0.007	0.993	-0.99
1686	stable	42.064	15	0	0	0.993	-0.067
1687	stable	42.064	15	0.986	0.007	0.993	-0.99
1688	stable	42.301	15	0	0	0.993	-0.067
1689	stable	42.301	15	0.986	0.007	0.993	-0.99
1690	stable	42.561	15	0	0	0.993	-0.067
1691	stable	42.561	15	0.987	0.006	0.993	-0.99
1692	stable	42.721	15	0	0	0.993	-0.067
1693	stable	42.721	15	0.987	0.006	0.994	-0.99
1694	stable	42.801	15	0	0	0.993	-0.067
1695	stable	42.801	15	0.987	0.006	0.994	-0.99
1696	stable	42.91	15	0	0	0.993	-0.067
1697	stable	42.91	15	0.987	0.006	0.994	-0.99
1698	stable	43.092	15	0	0	0.994	-0.067
1699	stable	43.092	15	0.987	0.006	0.994	-0.99
1700	stable	43.181	15	0	0	0.994	-0.067
1701	stable	43.181	15	0.987	0.006	0.994	-0.99
1702	stable	43.182	15	0	0	0.994	-0.067
1703	stable	43.182	15	0.987	0.006	0.994	-0.99
1704	stable	43.188	15	0	0	0.994	-0.067
1705	stable	43.188	15	0.987	0.006	0.994	-0.99
1706	stable	43.214	15	0	0	0.994	-0.067
1707	stable	43.214	15	0.987	0.006	0.994	-0.99
1708	stable	43.237	15	0	0	0.994	-0.067
1709	stable	43.237	15	0.987	0.006	0.994	-0.99
1710	stable	43.292	15	0	0	0.994	-0.067
1711	stable	43.292	15	0.987	0.006	0.994	-0.99
1712	stable	43.297	15	0	0	0.994	-0.067
1713	stable	43.297	15	0.987	0.006	0.994	-0.99
1714	stable	43.446	15	0	0	0.994	-0.067
1715	stable	43.446	15	0.987	0.006	0.994	-0.99
1716	stable	43.471	15	0	0	0.994	-0.067
1717	stable	43.471	15	0.987	0.006	0.994	-0.99
1718	stable	43.533	15	0	0	0.994	-0.067
1719	stable	43.533	15	0.987	0.006	0.994	-0.99
1720	stable	43.592	15	0	0	0.994	-0.067
1721	stable	43.592	15	0.987	0.006	0.994	-0.99
1722	stable	43.616	15	0	0	0.994	-0.067
1723	stable	43.616	15	0.987	0.006	0.994	-0.99
1724	stable	43.66	15	0	0	0.994	-0.067
1725	stable	43.66	15	0.987	0.006	0.994	-0.99
1726	stable	43.72	15	0	0	0.994	-0.067
1727	stable	43.72	15	0.987	0.006	0.994	-0.99
1728	stable	43.853	15	0	0	0.994	-0.067
1729	stable	43.853	15	0.988	0.006	0.994	-0.99
1730	stable	43.868	15	0	0	0.994	-0.067
1731	stable	43.868	15	0.988	0.005	0.994	-0.99
1732	stable	43.953	15	0	0	0.994	-0.067
1733	stable	43.953	15	0.988	0.005	0.995	-0.99
1734	stable	43.962	15	0	0	0.994	-0.067
1735	stable	43.962	15	0.988	0.005	0.995	-0.99
1736	stable	43.972	15	0	0	0.994	-0.067
1737	stable	43.972	15	0.988	0.005	0.995	-0.99
1738	stable	44.017	15	0	0	0.994	-0.067
1739	stable	44.017	15	0.988	0.005	0.995	-0.99
1740	stable	44.157	15	0	0	0.994	-0.067
1741	stable	44.157	15	0.988	0.005	0.995	-0.99
1742	stable	44.239	15	0	0	0.995	-0.067
1743	stable	44.239	15	0.988	0.005	0.995	-0.99
1744	stable	44.436	15	0	0	0.995	-0.067
1745	stable	44.436	15	0.988	0.005	0.995	-0.99
1746	stable	44.46	15	0	0	0.995	-0.067
1747	stable	44.46	15	0.988	0.005	0.995	-0.99
1748	stable	44.581	15	0	0	0.995	-0.067
1749	stable	44.581	15	0.988	0.005	0.995	-0.99
1750	stable	44.67	15	0	0	0.995	-0.067
1751	stable	44.67	15	0.988	0.005	0.995	-0.99
1752	stable	44.765	15	0	0	0.995	-0.067
1753	stable	44.765	15	0.988	0.005	0.995	-0.99
1754	stable	44.887	15	0	0	0.995	-0.067
1755	stable	44.887	15	0.988	0.005	0.995	-0.99
1756	stable	44.905	15	0	0	0.995	-0.067
1757	stable	44.905	15	0.988	0.005	0.995	-0.99
1758	stable	45.122	15	0	0	0.995	-0.067
1759	stable	45.122	15	0.988	0.005	0.995	-0.99
1760	stable	45.298	15	0	0	0.995	-0.067
1761	stable	45.298	15	0.988	0.005	0.995	-0.99
1762	stable	45.356	15	0	0	0.995	-0.067
1763	stable	45.356	15	0.989	0.005	0.995	-0.99
1764	stable	45.538	15	0	0	0.995	-0.067
1765	stable	45.538	15	0.989	0.004	0.996	-0.99
1766	stable	45.812	15	0	0	0.996	-0.067
1767	stable	45.812	15	0.989	0.004	0.996	-0.99
1768	stable	45.895	15	0	0	0.996	-0.067
1769	stable	45.895	15	0.989	0.004	0.996	-0.99
1770	stable	46.046	15	0	0	0.996	-0.067
1771	stable	46.046	15	0.989	0.004	0.996	-0.99
1772	stable	46.15	15	0	0	0.996	-0.067
1773	stable	46.15	15	0.989	0.004	0.996	-0.99
1774	stable	46.188	15	0	0	0.996	-0.067
1775	stable	46.188	15	0.989	0.004	0.996	-0.99
1776	stable	46.192	15	0	0	0.996	-0.067
1777	stable	46.192	15	0.989	0.004	0.996	-0.99
1778	stable	46.318	15	0	0	0.996	-0.067
1779	stable	46.318	15	0.989	0.004	0.996	-0.99
1780	stable	46.367	15	0	0	0.996	-0.067
1781	stable	46.367	15	0.989	0.004	0.996	-0.99
1782	stable	46.412	15	0	0	0.996	-0.067
1783	stable	46.412	15	0.989	0.004	0.996	-0.99
1784	stable	46.454	15	0	0	0.996	-0.067
1785	stable	46.454	15	0.989	0.004	0.996	-0.99
1786	stable	46.695	15	0	0	0.996	-0.067
1787	stable	46.695	15	0.989	0.004	0.996	-0.99
1788	stable	46.695	15	0	0	0.996	-0.067
1789	stable	46.695	15	0.989	0.004	0.996	-0.99
1790	stable	46.8	15	0	0	0.996	-0.067
1791	stable	46.8	15	0.989	0.004	0.996	-0.99
1792	stable	46.818	15	0	0	0.996	-0.067
1793	stable	46.818	15	0.989	0.004	0.996	-0.99
1794	stable	46.878	15	0	0	0.996	-0.067
1795	stable	46.878	15	0.989	0.004	0.996	-0.99
1796	stable	46.929	15	0	0	0.996	-0.067
1797	stable	46.929	15	0.989	0.004	0.996	-0.99
1798	stable	47.03	15	0	0	0.996	-0.067
1799	stable	47.03	15	0.989	0.004	0.996	-0.99
1800	stable	47.206	15	0	0	0.996	-0.067
1801	stable	47.206	15	0.989	0.004	0.996	-0.99
1802	stable	47.269	15	0	0	0.996	-0.067
1803	stable	47.269	15	0.99	0.004	0.996	-0.99
1804	stable	47.32	15	0	0	0.996	-0.067
1805	stable	47.32	15	0.99	0.004	0.996	-0.99
1806	stable	47.46	15	0	0	0.996	-0.067
1807	stable	47.46	15	0.99	0.003	0.997	-0.99
1808	stable	47.566	15	0	0	0.996	-0.067
1809	stable	47.566	15	0.99	0.003	0.997	-0.99
1810	stable	47.706	15	0	0	0.997	-0.067
1811	stable	47.706	15	0.99	0.003	0.997	-0.99
1812	stable	47.747	15	0	0	0.997	-0.067
1813	stable	47.747	15	0.99	0.003	0.997	-0.99
1814	stable	47.76	15	0	0	0.997	-0.067
1815	stable	47.76	15	0.99	0.003	0.997	-0.99
1816	stable	47.947	15	0	0	0.997	-0.067
1817	stable	47.947	15	0.99	0.003	0.997	-0.99
1818	stable	47.955	15	0	0	0.997	-0.067
1819	stable	47.955	15	0.99	0.003	0.997	-0.99
1820	stable	47.972	15	0	0	0.997	-0.067
1821	stable	47.972	15	0.99	0.003	0.997	-0.99
1822	stable	47.982	15	0	0	0.997	-0.067
1823	stable	47.982	15	0.99	0.003	0.997	-0.99
1824	stable	48.006	15	0	0	0.997	-0.067
1825	stable	48.006	15	0.99	0.003	0.997	-0.99
1826	stable	48.024	15	0	0	0.997	-0.067
1827	stable	48.024	15	0.99	0.003	0.997	-0.99
1828	stable	48.252	15	0	0	0.997	-0.067
1829	stable	48.252	15	0.99	0.003	0.997	-0.99
1830	stable	48.282	15	0	0	0.997	-0.067
1831	stable	48.282	15	0.99	0.003	0.997	-0.99
1832	stable	48.313	15	0	0	0.997	-0.067
1833	stable	48.313	15	0.99	0.003	0.997	-0.99
1834	stable	48.348	15	0	0	0.997	-0.067
1835	stable	48.348	15	0.99	0.003	0.997	-0.99
1836	stable	48.422	15	0	0	0.997	-0.067
1837	stable	48.422	15	0.99	0.003	0.997	-0.99
1838	stable	48.451	15	0	0	0.997	-0.067
1839	stable	48.451	15	0.99	0.003	0.997	-0.99
1840	stable	48.464	15	0	0	0.997	-0.067
1841	stable	48.464	15	0.99	0.003	0.997	-0.99
1842	stable	48.57	15	0	0	0.997	-0.067
1843	stable	48.57	15	0.99	0.003	0.997	-0.99
1844	stable	48.602	15	0	0	0.997	-0.067
1845	stable	48.602	15	0.99	0.003	0.997	-0.99
1846	stable	48.668	15	0	0	0.997	-0.067
1847	stable	48.668	15	0.99	0.003	0.997	-0.99
1848	stable	48.71	15	0	0	0.997	-0.067
1849	stable	48.71	15	0.99	0.003	0.997	-0.99
1850	stable	48.85	15	0	0	0.997	-0.067
1851	stable	48.85	15	0.99	0.003	0.997	-0.99
1852	stable	48.938	15	0	0	0.997	-0.067
1853	stable	48.938	15	0.99	0.003	0.997	-0.99
1854	stable	49.283	15	0	0	0.997	-0.067
1855	stable	49.283	15	0.99	0.003	0.997	-0.99
1856	stable	49.366	15	0	0	0.997	-0.067
1857	stable	49.366	15	0.99	0.003	0.997	-0.99
1858	stable	49.381	15	0	0	0.997	-0.067
1859	stable	49.381	15	0.99	0.003	0.997	-0.99
1860	stable	49.407	15	0	0	0.997	-0.067
1861	stable	49.407	15	0.99	0.003	0.997	-0.99
1862	stable	49.508	15	0	0	0.997	-0.067
1863	stable	49.508	15	0.99	0.003	0.997	-0.99
1864	stable	49.778	15	0	0	0.997	-0.067
1865	stable	49.778	15	0.991	0.003	0.997	-0.99
1866	stable	49.944	15	0	0	0.997	-0.067
1867	stable	49.944	15	0.991	0.003	0.997	-0.99
1868	stable	49.948	15	0	0	0.997	-0.067
1869	stable	49.948	15	0.991	0.002	0.997	-0.99
1870	ustable	-49.76	15	-0.084	0	-0.997	-0.084
1871	ustable	-49.716	15	-0.084	0	-0.997	-0.084
1872	ustable	-49.688	15	-0.084	0	-0.997	-0.084
1873	ustable	-49.662	15	-0.084	0	-0.997	-0.084
1874	ustable	-49.458	15	-0.084	0	-0.997	-0.084
1875	ustable	-49.452	15	-0.084	0	-0.997	-0.084
1876	ustable	-49.411	15	-0.084	0	-0.997	-0.084
1877	ustable	-49.217	15	-0.084	0	-0.997	-0.084
1878	ustable	-49.206	15	-0.084	0	-0.997	-0.084
1879	ustable	-49.091	15	-0.084	0	-0.997	-0.084
1880	ustable	-48.828	15	-0.084	0	-0.997	-0.084
1881	ustable	-48.593	15	-0.084	0	-0.997	-0.084
1882	ustable	-48.591	15	-0.084	0	-0.997	-0.084
1883	ustable	-48.547	15	-0.084	0	-0.997	-0.084
1884	ustable	-48.533	15	-0.084	0	-0.997	-0.084
1885	ustable	-48.53	15	-0.084	0	-0.997	-0.084
1886	ustable	-48.472	15	-0.084	0	-0.997	-0.084
1887	ustable	-48.434	15	-0.084	0	-0.997	-0.084
1888	ustable	-48.249	15	-0.084	0	-0.997	-0.084
1889	ustable	-48.223	15	-0.084	0	-0.997	-0.084
1890	ustable	-48.192	15	-0.084	0	-0.997	-0.084
1891	ustable	-47.97	15	-0.084	0	-0.997	-0.084
1892	ustable	-47.727	15	-0.084	0	-0.997	-0.084
1893	ustable	-47.709	15	-0.084	0	-0.997	-0.084
1894	ustable	-47.375	15	-0.084	0	-0.996	-0.084
1895	ustable	-47.249	15	-0.084	0	-0.996	-0.084
1896	ustable	-47.175	15	-0.084	0	-0.996	-0.084
1897	ustable	-47.147	15	-0.084	0	-0.996	-0.084
1898	ustable	-47.124	15	-0.084	0	-0.996	-0.084
1899	ustable	-46.897	15	-0.084	0	-0.996	-0.084
1900	ustable	-46.683	15	-0.084	0	-0.996	-0.084
1901	ustable	-46.426	15	-0.084	0	-0.996	-0.084
1902	ustable	-46.204	15	-0.084	0	-0.996	-0.084
1903	ustable	-46.085	15	-0.084	0	-0.996	-0.084
1904	ustable	-45.885	15	-0.084	0	-0.996	-0.084
1905	ustable	-45.784	15	-0.084	0	-0.996	-0.084
1906	ustable	-45.69	15	-0.084	0	-0.995	-0.084
1907	ustable	-45.491	15	-0.084	0	-0.995	-0.084
1908	ustable	-45.382	15	-0.084	0	-0.995	-0.084
1909	ustable	-45.314	15	-0.084	0	-0.995	-0.084
1910	ustable	-45.158	15	-0.084	0	-0.995	-0.084
1911	ustable	-45.103	15	-0.084	0	-0.995	-0.084
1912	ustable	-45.084	15	-0.084	0	-0.995	-0.084
1913	ustable	-45.037	15	-0.084	0	-0.995	-0.084
1914	ustable	-44.999	15	-0.084	0	-0.995	-0.084
1915	ustable	-44.954	15	-0.084	0	-0.995	-0.084
1916	ustable	-44.85	15	-0.084	0	-0.995	-0.084
1917	ustable	-44.821	15	-0.084	0	-0.995	-0.084
1918	ustable	-44.776	15	-0.084	0	-0.995	-0.084
1919	ustable	-44.595	15	-0.084	0	-0.995	-0.084
1920	ustable	-44.482	15	-0.084	0	-0.995	-0.084
1921	ustable	-44.375	15	-0.084	0	-0.995	-0.084
1922	ustable	-44.36	15	-0.084	0	-0.995	-0.084
1923	ustable	-44.237	15	-0.084	0	-0.995	-0.084
1924	ustable	-43.68	15	-0.084	0	-0.994	-0.084
1925	ustable	-43.68	15	-0.084	0	-0.994	-0.084
1926	ustable	-43.315	15	-0.084	0.001	-0.994	-0.084
1927	ustable	-42.889	15	-0.084	0.001	-0.993	-0.084
1928	ustable	-42.788	15	-0.084	0.001	-0.993	-0.084
1929	ustable	-42.567	15	-0.084	0.001	-0.993	-0.084
1930	ustable	-42.442	15	-0.084	0.001	-0.993	-0.084
1931	ustable	-42.222	15	-0.084	0.001	-0.993	-0.084
1932	ustable	-42.019	15	-0.084	0.001	-0.993	-0.084
1933	ustable	-41.897	15	-0.084	0.001	-0.993	-0.084
1934	ustable	-41.708	15	-0.084	0.001	-0.992	-0.084
1935	ustable	-41.691	15	-0.084	0.001	-0.992	-0.084
1936	ustable	-41.673	15	-0.084	0.001	-0.992	-0.084
1937	ustable	-41.606	15	-0.084	0.001	-0.992	-0.084
1938	ustable	-41.532	15	-0.084	0.001	-0.992	-0.084
1939	ustable	-41.507	15	-0.084	0.001	-0.992	-0.084
1940	ustable	-41.339	15	-0.084	0.001	-0.992	-0.084
1941	ustable	-41.295	15	-0.084	0.001	-0.992	-0.084
1942	ustable	-41.098	15	-0.084	0.001	-0.992	-0.084
1943	ustable	-41.024	15	-0.084	0.001	-0.992	-0.084
1944	ustable	-40.891	15	-0.084	0.001	-0.991	-0.084
1945	ustable	-40.885	15	-0.084	0.001	-0.991	-0.084
1946	ustable	-40.7	15	-0.084	0.001	-0.991	-0.084
1947	ustable	-40.589	15	-0.084	0.001	-0.991	-0.084
1948	ustable	-40.579	15	-0.084	0.001	-0.991	-0.084
1949	ustable	-40.534	15	-0.084	0.001	-0.991	-0.084
1950	ustable	-40.503	15	-0.084	0.001	-0.991	-0.084
1951	ustable	-40.473	15	-0.084	0.001	-0.991	-0.084
1952	ustable	-40.328	15	-0.084	0.001	-0.991	-0.084
1953	ustable	-40.321	15	-0.084	0.001	-0.991	-0.084
1954	ustable	-40.235	15	-0.084	0.001	-0.991	-0.084
1955	ustable	-40.162	15	-0.084	0.001	-0.991	-0.084
1956	ustable	-39.995	15	-0.084	0.001	-0.99	-0.084
1957	ustable	-39.969	15	-0.084	0.001	-0.99	-0.084
1958	ustable	-39.891	15	-0.084	0.001	-0.99	-0.084
1959	ustable	-39.874	15	-0.084	0.001	-0.99	-0.084
1960	ustable	-39.781	15	-0.084	0.001	-0.99	-0.084
1961	ustable	-39.458	15	-0.084	0.001	-0.99	-0.084
1962	ustable	-39.37	15	-0.084	0.001	-0.99	-0.084
1963	ustable	-39.248	15	-0.084	0.001	-0.989	-0.084
1964	ustable	-39.094	15	-0.084	0.001	-0.989	-0.084
1965	ustable	-39.071	15	-0.084	0.001	-0.989	-0.084
1966	ustable	-39.056	15	-0.084	0.001	-0.989	-0.084
1967	ustable	-38.931	15	-0.084	0.001	-0.989	-0.084
1968	ustable	-38.893	15	-0.084	0.001	-0.989	-0.084
1969	ustable	-38.887	15	-0.084	0.001	-0.989	-0.084
1970	ustable	-38.711	15	-0.084	0.001	-0.989	-0.084
1971	ustable	-38.538	15	-0.084	0.001	-0.988	-0.084
1972	ustable	-38.466	15	-0.084	0.001	-0.988	-0.084
1973	ustable	-38.405	15	-0.084	0.001	-0.988	-0.084
1974	ustable	-38.227	15	-0.084	0.001	-0.988	-0.084
1975	ustable	-38.195	15	-0.084	0.001	-0.988	-0.084
1976	ustable	-38.098	15	-0.084	0.001	-0.988	-0.084
1977	ustable	-37.99	15	-0.084	0.001	-0.987	-0.084
1978	ustable	-37.946	15	-0.084	0.001	-0.987	-0.084
1979	ustable	-37.506	15	-0.084	0.001	-0.987	-0.084
1980	ustable	-37.491	15	-0.084	0.001	-0.987	-0.084
1981	ustable	-37.465	15	-0.084	0.001	-0.987	-0.084
1982	ustable	-37.447	15	-0.084	0.001	-0.987	-0.084
1983	ustable	-37.432	15	-0.084	0.001	-0.987	-0.084
1984	ustable	-37.368	15	-0.084	0.001	-0.986	-0.084
1985	ustable	-37.27	15	-0.083	0.001	-0.986	-0.084
1986	ustable	-37.108	15	-0.083	0.001	-0.986	-0.084
1987	ustable	-36.714	15	-0.083	0.001	-0.985	-0.084
1988	ustable	-36.664	15	-0.083	0.001	-0.985	-0.084
1989	ustable	-36.583	15	-0.083	0.001	-0.985	-0.084
1990	ustable	-36.365	15	-0.083	0.001	-0.984	-0.084
1991	ustable	-36.318	15	-0.083	0.001	-0.984	-0.084
1992	ustable	-36.299	15	-0.083	0.001	-0.984	-0.084
1993	ustable	-36.086	15	-0.083	0.001	-0.984	-0.084
1994	ustable	-35.851	15	-0.083	0.001	-0.983	-0.084
1995	ustable	-35.759	15	-0.083	0.001	-0.983	-0.084
1996	ustable	-35.607	15	-0.083	0.001	-0.983	-0.084
1997	ustable	-35.336	15	-0.083	0.001	-0.982	-0.084
1998	ustable	-35.303	15	-0.083	0.001	-0.982	-0.084
1999	ustable	-35.044	15	-0.083	0.002	-0.982	-0.084
[truncated: 3,457 more rows]

## Sheet: Simulation data
Data Line	T: Temperature	Initial condition	h: External field	<M>: Ensemble average of generalized magnetization	<E>: Ensemble average of mean-triangle-energy
1	15	all +1	-50	-0.997	-0.988
2	15	all +1	-45	-0.995	-0.989
3	15	all +1	-40	-0.99	-0.989
4	15	all +1	-35	-0.983	-0.99
5	15	all +1	-30	-0.97	-0.985
6	15	all +1	-25	-0.948	-0.986
7	15	all +1	-20	-0.915	-0.98
8	15	all +1	-15	-0.874	-0.967
9	15	all +1	-10	-0.809	-0.91
10	15	all +1	-5	-0.328	-0.07
11	15	all +1	-1	0.577	-0.72
12	15	all +1	1	0.659	-0.809
13	15	all +1	5	0.744	-0.89
14	15	all +1	10	0.819	-0.94
15	15	all +1	15	0.875	-0.967
16	15	all +1	20	0.914	-0.979
17	15	all +1	25	0.949	-0.986
18	15	all +1	30	0.97	-0.988
19	15	all +1	35	0.982	-0.988
20	15	all +1	40	0.99	-0.99
21	15	all +1	45	0.995	-0.988
22	15	all +1	50	0.997	-0.988
23	15	random +1,-1,+i,-i	-50	-0.997	-0.988
24	15	random +1,-1,+i,-i	-45	-0.994	-0.989
25	15	random +1,-1,+i,-i	-40	-0.99	-0.988
26	15	random +1,-1,+i,-i	-35	-0.982	-0.988
27	15	random +1,-1,+i,-i	-30	-0.968	-0.988
28	15	random +1,-1,+i,-i	-25	-0.948	-0.985
29	15	random +1,-1,+i,-i	-20	-0.917	-0.981
30	15	random +1,-1,+i,-i	-15	-0.874	-0.966
31	15	random +1,-1,+i,-i	-10	-0.815	-0.927
32	15	random +1,-1,+i,-i	-5	-0.328	-0.0721
33	15	random +1,-1,+i,-i	-1	-0.071	-0.065
34	15	random +1,-1,+i,-i	1	0.067	-0.066
35	15	random +1,-1,+i,-i	5	0.329	-0.071
36	15	random +1,-1,+i,-i	10	0.815	-0.932
37	15	random +1,-1,+i,-i	15	0.876	-0.967
38	15	random +1,-1,+i,-i	20	0.918	-0.979
39	15	random +1,-1,+i,-i	25	0.949	-0.985
40	15	random +1,-1,+i,-i	30	0.969	-0.88
41	15	random +1,-1,+i,-i	35	0.982	-0.989
42	15	random +1,-1,+i,-i	40	0.99	-0.989
43	15	random +1,-1,+i,-i	45	0.995	-0.989
44	15	random +1,-1,+i,-i	50	0.997	-0.989
45	15	all -i	-50	-0.997	-0.989
46	15	all -i	-45	-0.995	-0.989
47	15	all -i	-40	-0.99	-0.989
48	15	all -i	-35	-0.983	-0.99
49	15	all -i	-30	-0.969	-0.987
50	15	all -i	-25	-0.95	-0.987
51	15	all -i	-20	-0.917	-0.979
52	15	all -i	-15	-0.875	-0.968
53	15	all -i	-10	-0.82	-0.941
54	15	all -i	-5	-0.742	-0.888
55	15	all -i	-1	-0.656	-0.806
56	15	all -i	1	-0.583	-0.725
57	15	all -i	5	0.324	-0.07
58	15	all -i	10	0.817	-0.933
59	15	all -i	15	0.874	-0.964
60	15	all -i	20	0.915	-0.978
61	15	all -i	25	0.947	-0.985
62	15	all -i	30	0.969	-0.987
63	15	all -i	35	0.983	-0.988
64	15	all -i	40	0.99	-0.988
65	15	all -i	45	0.995	-0.99
66	15	all -i	50	0.997	-0.989
67	25	all +1	-50	-0.963	-0.046
68	25	all +1	-45	-0.947	-0.042
69	25	all +1	-40	-0.923	-0.043
70	25	all +1	-35	-0.887	-0.043
71	25	all +1	-30	-0.831	-0.043
72	25	all +1	-25	-0.758	-0.043
73	25	all +1	-20	-0.664	-0.042
74	25	all +1	-15	-0.534	-0.041
75	25	all +1	-10	-0.379	-0.04
76	25	all +1	-5	-0.197	-0.039
77	25	all +1	-1	-0.036	-0.04
78	25	all +1	1	0.04	-0.039
79	25	all +1	5	0.201	-0.04
80	25	all +1	10	0.377	-0.041
81	25	all +1	15	0.538	-0.041
82	25	all +1	20	0.678	-0.129
83	25	all +1	25	0.823	-0.686
84	25	all +1	30	0.871	-0.734
85	25	all +1	35	0.908	-0.764
86	25	all +1	40	0.933	-0.773
87	25	all +1	45	0.952	-0.779
88	25	all +1	50	0.968	-0.78
89	25	random +1,-1,+i,-i	-50	-0.965	-0.043
90	25	random +1,-1,+i,-i	-45	-0.946	-0.044
91	25	random +1,-1,+i,-i	-40	-0.933	-0.043
92	25	random +1,-1,+i,-i	-35	-0.884	-0.042
93	25	random +1,-1,+i,-i	-30	-0.833	-0.044
94	25	random +1,-1,+i,-i	-25	-0.759	-0.043
95	25	random +1,-1,+i,-i	-20	-0.664	-0.043
96	25	random +1,-1,+i,-i	-15	-0.535	-0.041
97	25	random +1,-1,+i,-i	-10	-0.38	-0.04
98	25	random +1,-1,+i,-i	-5	-0.197	-0.039
99	25	random +1,-1,+i,-i	-1	-0.043	-0.039
100	25	random +1,-1,+i,-i	1	0.038	-0.039
101	25	random +1,-1,+i,-i	5	0.197	-0.039
102	25	random +1,-1,+i,-i	10	0.378	-0.041
103	25	random +1,-1,+i,-i	15	0.532	-0.041
104	25	random +1,-1,+i,-i	20	0.662	-0.042
105	25	random +1,-1,+i,-i	25	0.761	-0.042
106	25	random +1,-1,+i,-i	30	0.833	-0.043
107	25	random +1,-1,+i,-i	35	0.884	-0.043
108	25	random +1,-1,+i,-i	40	0.922	-0.045
109	25	random +1,-1,+i,-i	45	0.945	-0.044
110	25	random +1,-1,+i,-i	50	0.964	-0.044
111	25	all -i	-50	-0.967	-0.778
112	25	all -i	-45	-0.953	-0.785
113	25	all -i	-40	-0.933	-0.777
114	25	all -i	-35	-0.906	-0.759
115	25	all -i	-30	-0.87	-0.733
116	25	all -i	-25	-0.824	-0.668
117	25	all -i	-20	-0.68	-0.139
118	25	all -i	-15	-0.535	-0.04
119	25	all -i	-10	-0.382	-0.04
120	25	all -i	-5	-0.197	-0.04
121	25	all -i	-1	-0.038	-0.04
122	25	all -i	1	0.041	-0.039
123	25	all -i	5	0.198	-0.0412
124	25	all -i	10	0.379	-0.04
125	25	all -i	15	0.536	-40
126	25	all -i	20	0.666	-0.042
127	25	all -i	25	0.761	-0.042
128	25	all -i	30	0.833	-0.043
129	25	all -i	35	0.885	-0.044
130	25	all -i	40	0.922	-0.043
131	25	all -i	45	0.944	-0.044
132	25	all -i	50	0.963	-0.043
